# Supplementary material for: Low-temperature modification of Ba(BF4)2(H2O)3
Source: IUCrdata. 2023 Jun 9;8(Pt 6):x230488. doi: 10.1107/S2414314623004881 (PMC10626621; doi:10.1107/S2414314623004881)
Supplement: Supplementary file 1 [file x-08-x230488-sup1.cif]

##############################################################################
#                                                                            #
# This CIF contains the data for a data article accepted for                 #
# publication in IUCrData. It conforms to the requirements of                #
# Notes for Authors for IUCrData, and has been                               #
# peer reviewed under the auspices of IUCrData.                              #
#                                                                            #
# Full details of the Crystallographic Information File format               #
# are given in the paper "The Crystallographic Information File (CIF):       #
# a New Standard Archive File for Crystallography" by S. R. Hall, F. H.      #
# Allen and I. D. Brown [Acta Cryst. (1991), A47, 655-685].                  #
#                                                                            #
# The current version of the core CIF dictionary is obtainable from          #
# ftp://ftp.iucr.org/pub/cif_core.dic.                                       #
#                                                                            #
# Software is freely available for graphical display of the structure(s)     #
# in this CIF. For information consult the CIF software page                 #
# http://www.iucr.org/resources/cif/software.                                #
#                                                                            #
# This file may be used for bona fide research purposes within the           #
# scientific community so long as proper attribution is given to the data    # 
# article from which it was obtained.                                        #
#                                                                            #
##############################################################################
data_I
_audit_creation_method
;
Olex2 1.5
(compiled 2023.03.06 svn.rbb2c1857 for OlexSys, GUI svn.r6748)
;
_journal_date_recd_electronic     2023-05-19
_journal_date_accepted     2023-06-05
_journal_name_full     'IUCrData'
_journal_year     2023
_journal_volume     8
_journal_issue      6
_journal_page_first     0
_journal_page_last     0
_journal_paper_category     HI
_journal_paper_doi     10.1107/S2414314623004881
_journal_coeditor_code     WM4190
_publ_contact_author_name     'Evgeny Goreshnik'
_publ_contact_author_address
;
Department of Inorganic Chemistry and Technology
Jo\<zef Stefan Institute
Jamova 39 1000 Ljubljana
Slovenia
;
_publ_contact_author_email
;
evgeny.goreshnik@ijs.si
;
_publ_contact_author_fax     ?
_publ_contact_author_phone     ?
_publ_section_title
;
Low-temperature modification of Ba(BF~4~)~2~(H~2~O)~3~
;
_publ_section_title_footnote     .
loop_
    _publ_author_name
    _publ_author_footnote
    _publ_author_address
    'Goreshnik, Evgeny' .
;
Department of Inorganic Chemistry and Technology
Jo\<zef Stefan Institute
Jamova 39 1000 Ljubljana
Slovenia
;
    'Vakulka, Andrii' .
;
Faculty of Mechanical Engineering
University of Ljubljana
A\<sker\<ceva cesta 6
1000 Ljubljana
Slovenia
;
    'Tav\<car, Ga\<sper' .
;
Department of Inorganic Chemistry and Technology
Jo\<zef Stefan Institute
Jamova 39 1000 Ljubljana
Slovenia
;
_publ_section_synopsis
;
Ba(BF~4~)~2~(H~2~O)~3~, orthorhombic, space group <i>C</i>222~1~ at 300 K,
becomes monoclinic at 280 K, space group <i>P</i>2~1~. The spread of Ba---F
distances is significantly larger in the LT modification, and one of the water
molecules in the LT form exhibits positional disorder.
;
_chemical_name_systematic
;
Barium bis(tetrafluoridoborate) trihydrate
;
_chemical_name_common     ?
_chemical_formula_moiety     '2(B F4), 3(H2 O), Ba'
_chemical_formula_sum     'B2 Ba F8 H6 O3'
_chemical_formula_iupac     'Ba (B F4 )2 (H2 O )32(B F4), 3(H2 O), Ba'
_chemical_formula_weight     365.01
_chemical_melting_point     ?
_chemical_absolute_configuration     ?
_space_group_crystal_system     monoclinic
_space_group_name_H-M_alt     'P 1 21 1'
_space_group_name_Hall     'P 2yb'
loop_
    _space_group_symop_operation_xyz
    'x, y, z'
    '-x, y+1/2, -z'
_cell_length_a     7.0550(4)
_cell_length_b     7.1706(3)
_cell_length_c     9.4182(6)
_cell_angle_alpha     90
_cell_angle_beta     109.295(7)
_cell_angle_gamma     90
_cell_volume     449.68(5)
_cell_formula_units_Z     2
_cell_measurement_reflns_used     5692
_cell_measurement_theta_min     3.0250
_cell_measurement_theta_max     28.2310
_cell_measurement_temperature     149.99(10)
_exptl_crystal_description     plate
_exptl_crystal_colour     colourless
_exptl_crystal_size_max     0.357
_exptl_crystal_size_mid     0.269
_exptl_crystal_size_min     0.065
_exptl_crystal_density_diffrn     2.696
_exptl_crystal_density_meas     ?
_exptl_crystal_density_method     ?
_exptl_crystal_F_000     336
loop_
    _exptl_crystal_face_index_h
    _exptl_crystal_face_index_k
    _exptl_crystal_face_index_l
    _exptl_crystal_face_perp_dist
    10 0 -6 0.0994
    -10 -1 6 0.1533
    -1 -10 -1 0.1655
    -3 10 2 0.1377
    0 1 12 0.0325
    0 -1 -12 0.0325
    -3 -2 13 0.0695
    2 -4 10 0.1036
_exptl_absorpt_coefficient_mu     4.526
_exptl_absorpt_correction_type     analytical
_exptl_absorpt_process_details
;
(CrysAlisPro; Rigaku OD, 2023)
;
_exptl_absorpt_correction_T_min     0.075
_exptl_absorpt_correction_T_max     0.472
_diffrn_ambient_temperature     149.99(10)
_diffrn_source     'fine-focus sealed X-ray tube'
_diffrn_radiation_type     'Mo K\a'
_diffrn_radiation_wavelength     0.71073
_diffrn_radiation_monochromator     graphite
_diffrn_measurement_device_type     'New Gemini, Dual, Cu at home/near, Atlas'
_diffrn_measurement_device     'four-circle diffractometer'
_diffrn_measurement_method     '\w scans'
_diffrn_detector     'CCD plate'
_diffrn_detector_area_resol_mean     10.6426
_diffrn_reflns_number     2386
_diffrn_reflns_av_R_equivalents     ?
_diffrn_reflns_av_unetI/netI     0.0346
_diffrn_reflns_theta_min     2.291
_diffrn_reflns_theta_max     28.644
_diffrn_reflns_theta_full     25.242
_diffrn_measured_fraction_theta_max     0.949
_diffrn_measured_fraction_theta_full     1.000
_diffrn_reflns_limit_h_min     -9
_diffrn_reflns_limit_h_max     9
_diffrn_reflns_limit_k_min     -9
_diffrn_reflns_limit_k_max     9
_diffrn_reflns_limit_l_min     -12
_diffrn_reflns_limit_l_max     12
_diffrn_radiation_probe     x-ray
_refine_special_details
;
 Refined as a 2-component twin.
1. Twinned data refinement
 Scales: 0.738(3)
 0.262(3)
2. Fixed Uiso
 At 1.5 times of:
  All O(H,H,H,H,H,H,H,H) groups
3. Uiso/Uaniso restraints and constraints
Uanis(O3B) = Uanis(O3A)
Uanis(B2) = Uanis(B1)
Uanis(F4) = Uanis(F2)
4. Others
 Sof(O3B)=Sof(H3BA)=Sof(H3BB)=1-FVAR(1)
 Sof(O3A)=Sof(H3AA)=Sof(H3AB)=FVAR(1)
 Fixed X: H1A(1.393391) H1B(1.25841) H3AA(0.82474) H3AB(0.919749)
 H3BA(0.70805) H3BB(0.82046) H2A(1.436299) H2B(1.27384)
 Fixed Y: H1A(0.843861) H1B(0.70964) H3AA(1.34448) H3AB(1.39917) H3BA(1.19412)
 H3BB(1.354321) H2A(0.999499) H2B(1.11445)
 Fixed Z: H1A(0.62203) H1B(0.62415) H3AA(0.77378) H3AB(0.663441)
 H3BA(0.651361) H3BB(0.66705) H2A(1.1758) H2B(1.21389)
;
_reflns_number_total     2386
_reflns_number_gt     2212
_reflns_threshold_expression     'I > 2\s(I)'
_refine_ls_structure_factor_coef     Fsqd
_refine_ls_matrix_type     full
_refine_ls_R_factor_all     0.0403
_refine_ls_R_factor_gt     0.0356
_refine_ls_wR_factor_gt     0.0876
_refine_ls_wR_factor_ref     0.0892
_refine_ls_goodness_of_fit_ref     1.070
_refine_ls_restrained_S_all     1.070
_refine_ls_number_reflns     2386
_refine_ls_number_parameters     120
_refine_ls_number_restraints     1
_refine_ls_hydrogen_treatment     constr
_refine_ls_weighting_scheme     calc
_refine_ls_weighting_details
                      'w=1/[\s^2^(Fo^2^)+(0.0656P)^2^] where P=(Fo^2^+2Fc^2^)/3'
_atom_sites_solution_hydrogens     difmap
_atom_sites_solution_primary     ?
_atom_sites_solution_secondary     ?
_refine_ls_shift/su_max     0.009
_refine_ls_shift/su_mean     0.000
_refine_diff_density_max     0.934
_refine_diff_density_min     -1.050
_refine_ls_extinction_method     none
_refine_ls_extinction_coef     .
_refine_ls_abs_structure_details
;
 Classical Flack method preferred over Parsons because s.u. lower
;
_refine_ls_abs_structure_Flack     -0.03(4)
loop_
    _atom_type_symbol
    _atom_type_description
    _atom_type_scat_dispersion_real
    _atom_type_scat_dispersion_imag
    _atom_type_scat_source
    'B' 'B' 0.0013 0.0007
                         'International Tables Vol C Tables 4.2.6.8 and 6.1.1.4'
    'Ba' 'Ba' -0.3244 2.2819
                         'International Tables Vol C Tables 4.2.6.8 and 6.1.1.4'
    'F' 'F' 0.0171 0.0103
                         'International Tables Vol C Tables 4.2.6.8 and 6.1.1.4'
    'H' 'H' 0.0000 0.0000
                         'International Tables Vol C Tables 4.2.6.8 and 6.1.1.4'
    'O' 'O' 0.0106 0.0060
                         'International Tables Vol C Tables 4.2.6.8 and 6.1.1.4'
_computing_data_collection
;
CrysAlisPro (Rigaku OD, 2023)
;
_computing_cell_refinement
;
CrysAlisPro (Rigaku OD, 2023)
;
_computing_data_reduction
;
CrysAlisPro (Rigaku OD, 2023)
;
_computing_structure_solution
;
SHELXS (Sheldrick, 2008)
;
_computing_structure_refinement
;
SHELXL (Sheldrick, 2015)
;
_computing_molecular_graphics
;
DIAMOND (Putz et al., 2023)
;
_computing_publication_material
;
Olex2 (Dolomanov <i>et al.</i>,  2009)
;
loop_
    _atom_site_type_symbol
    _atom_site_label
    _atom_site_fract_x
    _atom_site_fract_y
    _atom_site_fract_z
    _atom_site_U_iso_or_equiv
    _atom_site_adp_type
    _atom_site_calc_flag
    _atom_site_occupancy
    _atom_site_disorder_assembly
    _atom_site_disorder_group
    Ba Ba1 0.84596(6) 0.54566(15) 0.18707(5) 0.01069(17) Uani d 1 . .
    F F1 0.1744(12) 0.6957(9) -0.0772(9) 0.0392(19) Uani d 1 . .
    F F2 0.4423(11) 0.5754(14) 0.0977(9) 0.0449(16) Uani d 1 . .
    F F3 0.1320(13) 0.4559(13) 0.0610(12) 0.050(3) Uani d 1 . .
    F F4 0.2873(13) 0.4098(13) -0.1086(11) 0.0449(16) Uani d 1 . .
    F F5 1.4219(11) 0.4296(12) 0.4972(9) 0.0361(18) Uani d 1 . .
    F F6 1.2726(11) 0.2125(11) 0.5958(8) 0.0299(16) Uani d 1 . .
    F F7 1.1150(11) 0.4849(9) 0.5097(9) 0.0311(18) Uani d 1 . .
    F F8 1.1510(13) 0.2707(18) 0.3442(11) 0.035(3) Uani d 1 . .
    O O1 0.6644(13) 0.2926(16) 0.3248(12) 0.031(2) Uani d 1 . .
    O O2 0.6901(12) 0.565(2) -0.1296(9) 0.033(2) Uani d 1 . .
    B B1 0.2610(14) 0.537(4) -0.0048(10) 0.0136(15) Uani d 1 . .
    B B2 1.2421(17) 0.3491(17) 0.4874(13) 0.0136(15) Uani d 1 . .
    O O3A 1.128(3) 0.813(4) 0.298(2) 0.025(4) Uani d 0.56(2) A 1
    O O3B 1.197(4) 0.756(4) 0.284(3) 0.025(4) Uani d 0.44(2) A 2
    H H1A 0.606609 0.343861 0.377970 0.038 Uiso d 1 . .
    H H1B 0.741590 0.209640 0.375850 0.038 Uiso d 1 . .
    H H3AA 1.175261 0.844480 0.226220 0.038 Uiso d 0.56(2) A 1
    H H3AB 1.080250 0.899170 0.336559 0.038 Uiso d 0.56(2) A 1
    H H3BA 1.291950 0.694120 0.348640 0.038 Uiso d 0.44(2) A 2
    H H3BB 1.179539 0.854321 0.332950 0.038 Uiso d 0.44(2) A 2
    H H2A 0.563701 0.499499 -0.175799 0.038 Uiso d 1 . .
    H H2B 0.726160 0.614450 -0.213891 0.038 Uiso d 1 . .
loop_
    _atom_site_aniso_label
    _atom_site_aniso_U_11
    _atom_site_aniso_U_22
    _atom_site_aniso_U_33
    _atom_site_aniso_U_12
    _atom_site_aniso_U_13
    _atom_site_aniso_U_23
    Ba1 0.0098(2) 0.0107(2) 0.0114(3) -0.0003(4) 0.00317(18) -0.0011(4)
    F1 0.044(5) 0.021(3) 0.049(5) 0.011(3) 0.010(4) 0.022(3)
    F2 0.029(3) 0.052(4) 0.052(4) 0.000(3) 0.011(3) -0.013(3)
    F3 0.043(5) 0.048(5) 0.082(7) 0.010(4) 0.051(5) 0.030(5)
    F4 0.029(3) 0.052(4) 0.052(4) 0.000(3) 0.011(3) -0.013(3)
    F5 0.014(4) 0.056(5) 0.038(5) -0.005(3) 0.008(3) 0.003(4)
    F6 0.037(4) 0.031(4) 0.022(4) 0.005(3) 0.010(3) 0.016(3)
    F7 0.028(4) 0.024(4) 0.040(5) 0.008(3) 0.009(3) 0.001(3)
    F8 0.040(6) 0.048(6) 0.011(4) 0.006(4) 0.000(3) -0.002(5)
    O1 0.029(5) 0.022(5) 0.045(7) 0.002(3) 0.017(5) 0.008(4)
    O2 0.026(4) 0.055(7) 0.013(3) 0.006(6) 0.000(3) -0.001(6)
    B1 0.010(3) 0.021(4) 0.010(3) -0.003(4) 0.003(3) 0.002(4)
    B2 0.010(3) 0.021(4) 0.010(3) -0.003(4) 0.003(3) 0.002(4)
    O3A 0.020(10) 0.028(11) 0.034(8) -0.007(6) 0.017(7) -0.017(7)
    O3B 0.020(10) 0.028(11) 0.034(8) -0.007(6) 0.017(7) -0.017(7)
_geom_special_details
;
 All esds (except the esd in the dihedral angle between two l.s. planes)
 are estimated using the full covariance matrix.  The cell esds are taken
 into account individually in the estimation of esds in distances, angles
 and torsion angles; correlations between esds in cell parameters are only
 used when they are defined by crystal symmetry.  An approximate (isotropic)
 treatment of cell esds is used for estimating esds involving l.s. planes.
;
loop_
    _geom_bond_atom_site_label_1
    _geom_bond_atom_site_label_2
    _geom_bond_site_symmetry_2
    _geom_bond_distance
    _geom_bond_publ_flag
    Ba1 F1 2_645 2.700(6) ?
    Ba1 F2 . 2.698(7) ?
    Ba1 F3 1_655 2.735(7) ?
    Ba1 F4 2_655 2.791(9) ?
    Ba1 F6 2_756 2.728(7) ?
    Ba1 F7 . 3.035(8) ?
    Ba1 F8 . 2.933(10) ?
    Ba1 O1 . 2.777(9) ?
    Ba1 O2 . 2.821(8) ?
    Ba1 O3A . 2.71(2) ?
    Ba1 O3B . 2.78(2) ?
    F1 B1 . 1.36(2) ?
    F2 B1 . 1.352(12) ?
    F3 B1 . 1.387(15) ?
    F4 B1 . 1.39(2) ?
    F5 B2 . 1.369(13) ?
    F6 B2 . 1.379(14) ?
    F7 B2 . 1.385(14) ?
    F8 B2 . 1.406(16) ?
    O1 H1A . 0.83 ?
    O1 H1B . 0.84 ?
    O2 H2A . 0.97 ?
    O2 H2B . 0.98 ?
    O3A H3AA . 0.88 ?
    O3A H3AB . 0.84 ?
    O3B H3BA . 0.86 ?
    O3B H3BB . 0.88 ?
loop_
    _geom_angle_atom_site_label_1
    _geom_angle_atom_site_label_2
    _geom_angle_atom_site_label_3
    _geom_angle_site_symmetry_1
    _geom_angle_site_symmetry_3
    _geom_angle
    _geom_angle_publ_flag
    F1 Ba1 F3 2_645 1_655 64.4(3) ?
    F1 Ba1 F4 2_645 2_655 142.9(3) ?
    F1 Ba1 F6 2_645 2_756 134.8(2) ?
    F1 Ba1 F7 2_645 . 100.8(2) ?
    F1 Ba1 F8 2_645 . 60.4(3) ?
    F1 Ba1 O1 2_645 . 66.3(3) ?
    F1 Ba1 O2 2_645 . 71.8(3) ?
    F1 Ba1 O3A 2_645 . 138.1(5) ?
    F1 Ba1 O3B 2_645 . 123.8(6) ?
    F2 Ba1 F1 . 2_645 92.1(3) ?
    F2 Ba1 F3 . 1_655 137.5(3) ?
    F2 Ba1 F4 . 2_655 67.4(3) ?
    F2 Ba1 F6 . 2_756 69.2(2) ?
    F2 Ba1 F7 . . 124.8(2) ?
    F2 Ba1 F8 . . 137.2(3) ?
    F2 Ba1 O1 . . 66.1(3) ?
    F2 Ba1 O2 . . 70.4(2) ?
    F2 Ba1 O3A . . 128.9(6) ?
    F2 Ba1 O3B . . 142.5(6) ?
    F3 Ba1 F4 1_655 2_655 109.7(3) ?
    F3 Ba1 F7 1_655 . 95.4(3) ?
    F3 Ba1 F8 1_655 . 62.4(3) ?
    F3 Ba1 O1 1_655 . 124.7(3) ?
    F3 Ba1 O2 1_655 . 68.8(3) ?
    F3 Ba1 O3B 1_655 . 64.1(6) ?
    F4 Ba1 F7 2_655 . 116.4(2) ?
    F4 Ba1 F8 2_655 . 152.8(3) ?
    F4 Ba1 O2 2_655 . 72.2(4) ?
    F6 Ba1 F3 2_756 1_655 151.8(3) ?
    F6 Ba1 F4 2_756 2_655 68.2(3) ?
    F6 Ba1 F7 2_756 . 63.8(2) ?
    F6 Ba1 F8 2_756 . 105.8(3) ?
    F6 Ba1 O1 2_756 . 68.5(3) ?
    F6 Ba1 O2 2_756 . 131.5(3) ?
    F6 Ba1 O3B 2_756 . 88.8(5) ?
    F8 Ba1 F7 . . 44.5(2) ?
    O1 Ba1 F4 . 2_655 124.6(3) ?
    O1 Ba1 F7 . . 70.8(3) ?
    O1 Ba1 F8 . . 72.5(3) ?
    O1 Ba1 O2 . . 116.6(3) ?
    O1 Ba1 O3B . . 134.4(6) ?
    O2 Ba1 F7 . . 164.1(2) ?
    O2 Ba1 F8 . . 122.1(3) ?
    O3A Ba1 F3 . 1_655 77.3(5) ?
    O3A Ba1 F4 . 2_655 65.1(6) ?
    O3A Ba1 F6 . 2_756 76.6(4) ?
    O3A Ba1 F7 . . 65.2(6) ?
    O3A Ba1 F8 . . 87.7(5) ?
    O3A Ba1 O1 . . 132.5(5) ?
    O3A Ba1 O2 . . 110.6(6) ?
    O3B Ba1 F7 . . 63.6(6) ?
    O3B Ba1 F8 . . 76.9(6) ?
    O3B Ba1 O2 . . 108.2(6) ?
    B1 F1 Ba1 . 2_655 157.8(7) ?
    B1 F2 Ba1 . . 149.2(8) ?
    B1 F3 Ba1 . 1_455 141.5(12) ?
    B1 F4 Ba1 . 2_645 133.4(10) ?
    B2 F6 Ba1 . 2_746 148.7(7) ?
    B2 F7 Ba1 . . 99.9(6) ?
    B2 F8 Ba1 . . 104.0(8) ?
    Ba1 O1 H1A . . 113.0 ?
    Ba1 O1 H1B . . 115.0 ?
    H1A O1 H1B . . 109.0 ?
    Ba1 O2 H2A . . 115.0 ?
    F1 B1 F3 . . 108.8(10) ?
    F1 B1 F4 . . 109.7(8) ?
    F2 B1 F1 . . 110.5(17) ?
    F2 B1 F3 . . 111.8(9) ?
    F2 B1 F4 . . 108.7(10) ?
    F3 B1 F4 . . 107.3(17) ?
    F5 B2 F6 . . 109.6(9) ?
    F5 B2 F7 . . 109.0(10) ?
    F5 B2 F8 . . 110.6(10) ?
    F6 B2 F7 . . 109.8(9) ?
    F6 B2 F8 . . 109.7(10) ?
    F7 B2 F8 . . 108.2(10) ?
    Ba1 O3A H3AA . . 108.0 ?
    Ba1 O3A H3AB . . 110.0 ?
    H3AA O3A H3AB . . 117.0 ?
    Ba1 O3B H3BA . . 111.0 ?
    Ba1 O3B H3BB . . 110.0 ?
    H3BA O3B H3BB . . 104.0 ?
loop_
    _geom_torsion_atom_site_label_1
    _geom_torsion_atom_site_label_2
    _geom_torsion_atom_site_label_3
    _geom_torsion_atom_site_label_4
    _geom_torsion_site_symmetry_1
    _geom_torsion_site_symmetry_2
    _geom_torsion_site_symmetry_3
    _geom_torsion_site_symmetry_4
    _geom_torsion
    _geom_torsion_publ_flag
    Ba1 F1 B1 F2 2_655 . . . 25(2) ?
    Ba1 F1 B1 F3 2_655 . . . 148.0(14) ?
    Ba1 F1 B1 F4 2_655 . . . -95(2) ?
    Ba1 F2 B1 F1 . . . . -111(2) ?
    Ba1 F2 B1 F3 . . . . 127.5(12) ?
    Ba1 F2 B1 F4 . . . . 9(3) ?
    Ba1 F3 B1 F1 1_455 . . . -31.2(17) ?
    Ba1 F3 B1 F2 1_455 . . . 91.1(18) ?
    Ba1 F3 B1 F4 1_455 . . . -149.9(11) ?
    Ba1 F4 B1 F1 2_645 . . . -121.8(12) ?
    Ba1 F4 B1 F2 2_645 . . . 117.3(11) ?
    Ba1 F4 B1 F3 2_645 . . . -3.8(15) ?
    Ba1 F6 B2 F5 2_746 . . . 136.5(11) ?
    Ba1 F6 B2 F7 2_746 . . . 16.9(19) ?
    Ba1 F6 B2 F8 2_746 . . . -101.9(14) ?
    Ba1 F7 B2 F5 . . . . 103.0(8) ?
    Ba1 F7 B2 F6 . . . . -137.0(8) ?
    Ba1 F7 B2 F8 . . . . -17.3(9) ?
    Ba1 F8 B2 F5 . . . . -101.1(9) ?
    Ba1 F8 B2 F6 . . . . 138.0(7) ?
    Ba1 F8 B2 F7 . . . . 18.2(10) ?
loop_
    _geom_hbond_atom_site_label_D
    _geom_hbond_atom_site_label_H
    _geom_hbond_atom_site_label_A
    _geom_hbond_site_symmetry_A
    _geom_hbond_distance_DH
    _geom_hbond_distance_HA
    _geom_hbond_distance_DA
    _geom_hbond_angle_DHA
    O1 H1A F5 1_455 0.829(10) 2.075(8) 2.892(12) 168.8(7)
    O1 H1B F7 2_746 0.842(10) 2.016(7) 2.849(13) 170.5(7)
    O2 H2A F4 . 0.974(9) 2.331(9) 3.119(13) 137.4(5)
    O2 H2B F8 2_755 0.977(9) 2.053(11) 3.002(15) 163.5(7)
    O3A H3AA O2 2_755 0.88(2) 2.191(11) 2.96(3) 146.5(18)
    O3A H3AB F7 2_756 0.84(2) 2.386(8) 3.13(2) 147.7(17)
    O3B H3BA F5 . 0.86(3) 2.355(9) 3.15(3) 153.0(16)
_shelx_space_group_comment
;
The symmetry employed for this shelxl refinement is uniquely defined
by the following loop, which should always be used as a source of
symmetry information in preference to the above space-group names.
They are only intended as comments.
;
_shelx_estimated_absorpt_T_min     ?
_shelx_estimated_absorpt_T_max     ?
_shelx_hkl_file
;
   0   9   1 46424.4 3249.59  -2
   0  -9   1 46424.4 3249.59   1
   0   9   2 35922.7 2502.90  -2
   0  -9   2 35922.7 2502.90   1
   0   9   3 5951.93 5010.10  -2
   0  -9   3 5951.93 5010.10   1
   0   9   4 58973.1 7408.69  -2
   0  -9   4 58973.1 7408.69   1
   0   8   0 107090. 4329.43  -2
   0  -8   0 107090. 4329.43   1
   0   8   1 23126.1 1531.61  -2
   0  -8   1 23126.1 1531.61   1
   0   8   2 50068.9 2003.77  -2
   0  -8   2 50068.9 2003.77   1
   0   8  -3 53689.5 2225.40  -2
   0  -8  -3 53689.5 2225.40   1
   0   8  -4 1275.13 1625.62  -2
   0  -8  -4 1275.13 1625.62   1
   0   8   5 51132.0 4361.96  -2
   0  -8   5 51132.0 4361.96   1
   0   7  -1 87900.1 1835.08  -2
   0  -7  -1 87900.1 1835.08   1
   0   7   2 26727.0 1051.43  -2
   0  -7   2 26727.0 1051.43   1
   0   7   3 26262.6 988.822  -2
   0  -7   3 26262.6 988.822   1
   0   7  -4 118326. 2657.67  -2
   0  -7  -4 118326. 2657.67   1
   0   7   5 16879.3 1112.36  -2
   0  -7   5 16879.3 1112.36   1
   0   7   6 39177.1 1928.15  -2
   0  -7   6 39177.1 1928.15   1
   0   7  -7 67923.9 3610.62  -2
   0  -7  -7 67923.9 3610.62   1
   0   7   8 1016.25 4776.70  -2
   0  -7   8 1016.25 4776.70   1
   0   6   0 157212. 4302.47  -2
   0  -6   0 157212. 4302.47   1
   0   6  -1 48642.6 1347.04  -2
   0  -6  -1 48642.6 1347.04   1
   0   6   2 49590.7 1194.27  -2
   0  -6   2 49590.7 1194.27   1
   0   6   3 126238. 1272.92  -2
   0  -6   3 126238. 1272.92   1
   0   6  -4 4844.20 483.003  -2
   0  -6  -4 4844.20 483.003   1
   0   6   5 128512. 2301.94  -2
   0  -6   5 128512. 2301.94   1
   0   6  -6 28200.4 1182.58  -2
   0  -6  -6 28200.4 1182.58   1
   0   6  -7 6312.80 1513.75  -2
   0  -6  -7 6312.80 1513.75   1
   0   6  -8 61308.6 2557.21  -2
   0  -6  -8 61308.6 2557.21   1
   0   5   1 176236. 1661.40  -2
   0  -5   1 176236. 1661.40   1
   0   5  -2 94837.3 871.821  -2
   0  -5  -2 94837.3 871.821   1
   0   5   3 22982.8 667.431  -2
   0  -5   3 22982.8 667.431   1
   0   5   4 199274. 2360.55  -2
   0  -5   4 199274. 2360.55   1
   0   5   5 26659.4 1145.15  -2
   0  -5   5 26659.4 1145.15   1
   0   5   6 45691.5 1340.09  -2
   0  -5   6 45691.5 1340.09   1
   0   5  -7 63990.3 2131.69  -2
   0  -5  -7 63990.3 2131.69   1
   0   5  -8 1272.65 1308.37  -2
   0  -5  -8 1272.65 1308.37   1
   0   5  -9 63288.5 2839.19  -2
   0  -5  -9 63288.5 2839.19   1
   0   5 -10 43896.9 3355.67  -2
   0  -5 -10 43896.9 3355.67   1
   0   4   0 296334. 2694.63  -2
   0  -4   0 296334. 2694.63   1
   0   4  -1 32879.6 716.264  -2
   0  -4  -1 32879.6 716.264   1
   0   4   2 251084. 1952.11  -2
   0  -4   2 251084. 1952.11   1
   0   4   3 98860.5 1324.02  -2
   0  -4   3 98860.5 1324.02   1
   0   4   4 1297.89 353.323  -2
   0  -4   4 1297.89 353.323   1
   0   4   5 147198. 2100.52  -2
   0  -4   5 147198. 2100.52   1
   0   4   6 139557. 2290.25  -2
   0  -4   6 139557. 2290.25   1
   0   4   7 8929.12 885.153  -2
   0  -4   7 8929.12 885.153   1
   0   4   8 99270.0 2169.02  -2
   0  -4   8 99270.0 2169.02   1
   0   4   9 4790.55 1765.08  -2
   0  -4   9 4790.55 1765.08   1
   0   4 -10 28853.0 4432.77  -2
   0  -4 -10 28853.0 4432.77   1
   0   3  -1 327970. 1508.17  -2
   0  -3  -1 327970. 1508.17   1
   0   3   2 326141. 2463.69  -2
   0  -3   2 326141. 2463.69   1
   0   3  -3 21125.9 614.605  -2
   0  -3  -3 21125.9 614.605   1
   0   3   4 109716. 1578.31  -2
   0  -3   4 109716. 1578.31   1
   0   3   5 40758.0 1235.62  -2
   0  -3   5 40758.0 1235.62   1
   0   3  -6 92256.1 2005.74  -2
   0  -3  -6 92256.1 2005.74   1
   0   3   7 120906. 2039.59  -2
   0  -3   7 120906. 2039.59   1
   0   3   8 8115.09 708.218  -2
   0  -3   8 8115.09 708.218   1
   0   3   9 99750.0 3087.74  -2
   0  -3   9 99750.0 3087.74   1
   0   3 -10 43784.5 3276.34  -2
   0  -3 -10 43784.5 3276.34   1
   0   2   0 366854. 1613.17  -2
   0  -2   0 366854. 1613.17   1
   0   2  -1 294212. 1542.89  -2
   0  -2  -1 294212. 1542.89   1
   0   2   2 74687.2 965.571  -2
   0  -2   2 74687.2 965.571   1
   0   2  -3 682284. 3197.85  -2
   0  -2  -3 682284. 3197.85   1
   0   2   4 35660.3 832.711  -2
   0  -2   4 35660.3 832.711   1
   0   2  -5 204839. 2575.85  -2
   0  -2  -5 204839. 2575.85   1
   0   2   6 101857. 1594.10  -2
   0  -2   6 101857. 1594.10   1
   0   2   7 14090.5 839.352  -2
   0  -2   7 14090.5 839.352   1
   0   2   8 91137.8 2416.87  -2
   0  -2   8 91137.8 2416.87   1
   0   2  -9 9073.74 1861.55  -2
   0  -2  -9 9073.74 1861.55   1
   0   2  10 46848.0 2190.82  -2
   0  -2  10 46848.0 2190.82   1
   0   1  -1 356732. 1869.56  -2
   0  -1  -1 356732. 1869.56   1
   0   1   2 150003. 1180.48  -2
   0  -1   2 150003. 1180.48   1
   0   1   3 44305.4 752.132  -2
   0  -1   3 44305.4 752.132   1
   0   1  -4 315619. 2162.12  -2
   0  -1  -4 315619. 2162.12   1
   0   1   5 16927.0 592.108  -2
   0  -1   5 16927.0 592.108   1
   0   1  -6 166549. 2692.61  -2
   0  -1  -6 166549. 2692.61   1
   0   1   7 171723. 2516.28  -2
   0  -1   7 171723. 2516.28   1
   0   1   8 9850.46 988.757  -2
   0  -1   8 9850.46 988.757   1
   0   1   9 115465. 5029.45  -2
   0  -1   9 115465. 5029.45   1
   0   1  10 51328.0 2405.93  -2
   0  -1  10 51328.0 2405.93   1
   0   0  -1 77721.5 934.599  -2
   0   0  -1 77721.5 934.599   1
   0   0   2 20801.3 481.306  -2
   0   0   2 20801.3 481.306   1
   0   0   3 376321. 2640.58  -2
   0   0   3 376321. 2640.58   1
   0   0  -4 18562.0 715.225  -2
   0   0  -4 18562.0 715.225   1
   0   0  -5 24442.3 979.790  -2
   0   0  -5 24442.3 979.790   1
   0   0   6 179408. 2511.01  -2
   0   0   6 179408. 2511.01   1
   0   0  -7 64107.5 1846.83  -2
   0   0  -7 64107.5 1846.83   1
   0   0  -8 93528.2 2993.13  -2
   0   0  -8 93528.2 2993.13   1
   0   0   9 21139.2 1603.97  -2
   0   0   9 21139.2 1603.97   1
   0   0 -10 72835.8 3099.17  -2
   0   0 -10 72835.8 3099.17   1
   0   0  11 45215.7 5030.02  -2
   0   0  11 45215.7 5030.02   1
   0  -1   1 363368. 1814.97  -2
   0   1   1 363368. 1814.97   1
   0  -1   2 154438. 1710.69  -2
   0   1   2 154438. 1710.69   1
   0  -1   3 47908.0 1024.41  -2
   0   1   3 47908.0 1024.41   1
   0  -1  -4 326774. 3087.74  -2
   0   1  -4 326774. 3087.74   1
   0  -1  -5 17569.3 822.645  -2
   0   1  -5 17569.3 822.645   1
   0  -1  -6 158132. 2416.05  -2
   0   1  -6 158132. 2416.05   1
   0  -1   7 162866. 2580.47  -2
   0   1   7 162866. 2580.47   1
   0  -1   8 11982.7 587.849  -2
   0   1   8 11982.7 587.849   1
   0  -1  -9 126183. 3861.68  -2
   0   1  -9 126183. 3861.68   1
   0  -1  10 56548.1 2704.27  -2
   0   1  10 56548.1 2704.27   1
   0  -1  11 10079.4 3154.77  -2
   0   1  11 10079.4 3154.77   1
   0  -2   0 374774. 3115.10  -2
   0   2   0 374774. 3115.10   1
   0  -2  -1 306640. 1910.50  -2
   0   2  -1 306640. 1910.50   1
   0  -2   2 86189.7 1237.59  -2
   0   2   2 86189.7 1237.59   1
   0  -2   3 713742. 4157.10  -2
   0   2   3 713742. 4157.10   1
   0  -2   4 35045.0 823.306  -2
   0   2   4 35045.0 823.306   1
   0  -2  -5 229593. 2681.60  -2
   0   2  -5 229593. 2681.60   1
   0  -2  -6 106622. 2048.08  -2
   0   2  -6 106622. 2048.08   1
   0  -2   7 16408.3 1307.37  -2
   0   2   7 16408.3 1307.37   1
   0  -2   8 92499.6 2812.12  -2
   0   2   8 92499.6 2812.12   1
   0  -2  -9 12709.3 1467.79  -2
   0   2  -9 12709.3 1467.79   1
   0  -2  10 50776.7 2415.22  -2
   0   2  10 50776.7 2415.22   1
   0  -2  11 61939.5 3599.61  -2
   0   2  11 61939.5 3599.61   1
   0  -3   1 356339. 1545.81  -2
   0   3   1 356339. 1545.81   1
   0  -3  -2 349582. 2391.32  -2
   0   3  -2 349582. 2391.32   1
   0  -3  -3 23446.4 989.750  -2
   0   3  -3 23446.4 989.750   1
   0  -3  -4 120252. 2238.42  -2
   0   3  -4 120252. 2238.42   1
   0  -3   5 46948.0 1057.98  -2
   0   3   5 46948.0 1057.98   1
   0  -3  -6 90387.4 2115.91  -2
   0   3  -6 90387.4 2115.91   1
   0  -3  -7 138848. 3214.94  -2
   0   3  -7 138848. 3214.94   1
   0  -3  -8 7552.74 1410.62  -2
   0   3  -8 7552.74 1410.62   1
   0  -3   9 102560. 4084.38  -2
   0   3   9 102560. 4084.38   1
   0  -3  10 39445.0 2209.18  -2
   0   3  10 39445.0 2209.18   1
   0  -3  11 5753.87 4401.52  -2
   0   3  11 5753.87 4401.52   1
   0  -4   0 317952. 3436.23  -2
   0   4   0 317952. 3436.23   1
   0  -4   1 37571.3 1092.18  -2
   0   4   1 37571.3 1092.18   1
   0  -4   2 270177. 2278.58  -2
   0   4   2 270177. 2278.58   1
   0  -4   3 110391. 1342.80  -2
   0   4   3 110391. 1342.80   1
   0  -4   4 1794.63 419.748  -2
   0   4   4 1794.63 419.748   1
   0  -4   5 159864. 1993.41  -2
   0   4   5 159864. 1993.41   1
   0  -4   6 154807. 2261.08  -2
   0   4   6 154807. 2261.08   1
   0  -4  -7 11668.8 1027.96  -2
   0   4  -7 11668.8 1027.96   1
   0  -4   8 102283. 2823.60  -2
   0   4   8 102283. 2823.60   1
   0  -4   9 3557.89 1870.00  -2
   0   4   9 3557.89 1870.00   1
   0  -4  10 26848.1 2919.30  -2
   0   4  10 26848.1 2919.30   1
   0  -5   1 185963. 2438.92  -2
   0   5   1 185963. 2438.92   1
   0  -5   2 111089. 1306.18  -2
   0   5   2 111089. 1306.18   1
   0  -5  -3 27581.2 731.210  -2
   0   5  -3 27581.2 731.210   1
   0  -5   4 236869. 3159.35  -2
   0   5   4 236869. 3159.35   1
   0  -5   5 30678.4 983.036  -2
   0   5   5 30678.4 983.036   1
   0  -5  -6 52247.1 1500.07  -2
   0   5  -6 52247.1 1500.07   1
   0  -5   7 81726.5 2127.49  -2
   0   5   7 81726.5 2127.49   1
   0  -5  -8-55.8077 2380.38  -2
   0   5  -8-55.8077 2380.38   1
   0  -5  -9 65060.2 4448.44  -2
   0   5  -9 65060.2 4448.44   1
   0  -5 -10 40407.7 5650.17  -2
   0   5 -10 40407.7 5650.17   1
   0  -6   0 191313. 4653.51  -2
   0   6   0 191313. 4653.51   1
   0  -6   1 53333.9 1792.52  -2
   0   6   1 53333.9 1792.52   1
   0  -6  -2 56465.6 2057.11  -2
   0   6  -2 56465.6 2057.11   1
   0  -6   3 153168. 1606.24  -2
   0   6   3 153168. 1606.24   1
   0  -6   4 5892.28 617.319  -2
   0   6   4 5892.28 617.319   1
   0  -6   5 150624. 2516.78  -2
   0   6   5 150624. 2516.78   1
   0  -6  -6 30486.5 1747.39  -2
   0   6  -6 30486.5 1747.39   1
   0  -6   7 4953.24 1863.32  -2
   0   6   7 4953.24 1863.32   1
   0  -6  -8 59714.0 3831.03  -2
   0   6  -8 59714.0 3831.03   1
   0  -7   1 103445. 2911.39  -2
   0   7   1 103445. 2911.39   1
   0  -7   2 33033.7 1449.36  -2
   0   7   2 33033.7 1449.36   1
   0  -7  -3 30090.1 1761.82  -2
   0   7  -3 30090.1 1761.82   1
   0  -7  -4 135814. 3798.84  -2
   0   7  -4 135814. 3798.84   1
   0  -7   5 17923.1 1622.28  -2
   0   7   5 17923.1 1622.28   1
   0  -7  -6 44069.4 2550.32  -2
   0   7  -6 44069.4 2550.32   1
   0  -7  -7 62858.5 5129.04  -2
   0   7  -7 62858.5 5129.04   1
   0  -8   0 139187. 4192.11  -2
   0   8   0 139187. 4192.11   1
   0  -8  -1 29796.5 1425.01  -2
   0   8  -1 29796.5 1425.01   1
   0  -8  -2 59384.0 3231.96  -2
   0   8  -2 59384.0 3231.96   1
   0  -8   3 59765.3 2952.10  -2
   0   8   3 59765.3 2952.10   1
   0  -8  -4 1497.86 2028.61  -2
   0   8  -4 1497.86 2028.61   1
   0  -8   5 60739.3 3659.77  -2
   0   8   5 60739.3 3659.77   1
   0  -8  -6 36030.9 4396.56  -2
   0   8  -6 36030.9 4396.56   1
   1   9   3 19094.3 4187.26  -2
  -1  -9   4 19094.3 4187.26   1
   1   9   2 61849.5 3295.10  -2
  -1  -9   3 61849.5 3295.10   1
   1   9   1 2612.10 2879.79  -2
  -1  -9   2 2612.10 2879.79   1
   1   9   0 39897.9 3043.55  -2
  -1  -9   1 39897.9 3043.55   1
   1   9  -1 39923.3 3108.21  -2
  -1  -9   0 39923.3 3108.21   1
  -1   9   2 4716.04 4485.37  -2
   1  -9   1 4716.04 4485.37   1
  -1   8  -6 44206.8 6107.19  -2
   1  -8  -7 44206.8 6107.19   1
   1   8   5 4533.97 2913.11  -2
  -1  -8   6 4533.97 2913.11   1
   1   8   4 59206.5 2596.40  -2
  -1  -8   5 59206.5 2596.40   1
  -1   8  -3 37424.9 2011.13  -2
   1  -8  -4 37424.9 2011.13   1
  -1   8  -2 1663.47 1542.67  -2
   1  -8  -3 1663.47 1542.67   1
  -1   8  -1 104769. 2848.77  -2
   1  -8  -2 104769. 2848.77   1
   1   8   0 24229.2 1521.56  -2
  -1  -8   1 24229.2 1521.56   1
  -1   8   1 20047.7 1511.92  -2
   1  -8   0 20047.7 1511.92   1
  -1   8   2 103322. 2784.92  -2
   1  -8   1 103322. 2784.92   1
   1   8  -3 2041.85 1542.95  -2
  -1  -8  -2 2041.85 1542.95   1
  -1   8   4 42156.9 2424.94  -2
   1  -8   3 42156.9 2424.94   1
  -1   8   5 54638.4 3192.24  -2
   1  -8   4 54638.4 3192.24   1
  -1   8   6 4900.09 3371.31  -2
   1  -8   5 4900.09 3371.31   1
   1   8  -7 43476.5 6569.69  -2
  -1  -8  -6 43476.5 6569.69   1
   1   7   7 35347.0 5562.41  -2
  -1  -7   8 35347.0 5562.41   1
  -1   7  -6 5600.16 2176.36  -2
   1  -7  -7 5600.16 2176.36   1
   1   7   5 80202.4 2289.58  -2
  -1  -7   6 80202.4 2289.58   1
  -1   7  -4 26016.0 1322.23  -2
   1  -7  -5 26016.0 1322.23   1
   1   7   3 28129.9 1110.28  -2
  -1  -7   4 28129.9 1110.28   1
   1   7   2 121115. 2026.36  -2
  -1  -7   3 121115. 2026.36   1
   1   7   1 9331.91 704.995  -2
  -1  -7   2 9331.91 704.995   1
  -1   7   0 58798.6 1647.47  -2
   1  -7  -1 58798.6 1647.47   1
  -1   7   1 62942.6 1723.61  -2
   1  -7   0 62942.6 1723.61   1
   1  -7   1 14339.8 3050.83   1
   1   7  -2 17089.6 863.127  -2
  -1  -7  -1 17089.6 863.127   1
  -1   7   3 104918. 2170.97  -2
   1  -7   2 104918. 2170.97   1
  -1   7   4 36821.4 1503.87  -2
   1  -7   3 36821.4 1503.87   1
   1   7  -5 33581.6 1481.41  -2
  -1  -7  -4 33581.6 1481.41   1
  -1   7   6 79791.0 2507.90  -2
   1  -7   5 79791.0 2507.90   1
   1   7  -7 4381.04 2676.63  -2
  -1  -7  -6 4381.04 2676.63   1
  -1   7   8 35578.8 5785.49  -2
   1  -7   7 35578.8 5785.49   1
  -1   6  -8 16957.8 3338.27  -2
   1  -6  -9 16957.8 3338.27   1
   1   6   7 30553.2 1737.10  -2
  -1  -6   8 30553.2 1737.10   1
   1   6   6 80229.7 2165.13  -2
  -1  -6   7 80229.7 2165.13   1
   1   6   5 9413.70 945.509  -2
  -1  -6   6 9413.70 945.509   1
   1   6   4 64757.6 1497.37  -2
  -1  -6   5 64757.6 1497.37   1
  -1   6  -3 67196.6 1109.15  -2
   1  -6  -4 67196.6 1109.15   1
   1  -6  -3 19324.9 679.766   1
  -1   6  -2 18709.0 700.135  -2
   1  -6  -3 18709.0 700.135   1
   1   6   1 160605. 1777.67  -2
  -1  -6   2 160605. 1777.67   1
  -1   6   0 53894.3 1160.60  -2
   1  -6  -1 53894.3 1160.60   1
  -1   6   1 40409.0 868.885  -2
   1  -6   0 40409.0 868.885   1
  -1   6   2 158583. 2068.97  -2
   1  -6   1 158583. 2068.97   1
  -1  -6  -2 3094.34 303.913   1
  -1   6   3 8192.04 435.841  -2
   1  -6   2 8192.04 435.841   1
  -1   6   4 61622.8 1006.41  -2
   1  -6   3 61622.8 1006.41   1
   1   6  -5 65922.0 1374.16  -2
  -1  -6  -4 65922.0 1374.16   1
  -1  -6  -5 10199.6 1287.70   1
   1   6  -6 12547.5 1051.98  -2
  -1  -6  -5 12547.5 1051.98   1
  -1   6   7 100019. 2479.23  -2
   1  -6   6 100019. 2479.23   1
   1   6  -8 21586.7 1780.98  -2
  -1  -6  -7 21586.7 1780.98   1
   1   6  -9 15672.9 4505.09  -2
  -1  -6  -8 15672.9 4505.09   1
  -1   5  -9 1043.81 3407.08  -2
   1  -5 -10 1043.81 3407.08   1
   1   5   8 47353.5 2490.31  -2
  -1  -5   9 47353.5 2490.31   1
   1   5   7 60346.5 1856.54  -2
  -1  -5   8 60346.5 1856.54   1
   1   5   6 4752.92 870.544  -2
  -1  -5   7 4752.92 870.544   1
   1   5   5 103755. 1715.90  -2
  -1  -5   6 103755. 1715.90   1
  -1   5  -4 30617.9 1139.38  -2
   1  -5  -5 30617.9 1139.38   1
  -1   5  -3 105212. 1572.49  -2
   1  -5  -4 105212. 1572.49   1
  -1   5  -2 201502. 1468.38  -2
   1  -5  -3 201502. 1468.38   1
   1   5   1 7053.54 325.189  -2
  -1  -5   2 7053.54 325.189   1
   1   5   0 136772. 1593.44  -2
  -1  -5   1 136772. 1593.44   1
  -1   5   1 171924. 1848.11  -2
   1  -5   0 171924. 1848.11   1
  -1  -5  -1 4159.78 301.647   1
   1   5  -2 6367.41 351.835  -2
  -1  -5  -1 6367.41 351.835   1
  -1   5   3 190956. 1472.58  -2
   1  -5   2 190956. 1472.58   1
   1   5  -4 70074.1 1098.66  -2
  -1  -5  -3 70074.1 1098.66   1
  -1   5   5 29901.9 1039.32  -2
   1  -5   4 29901.9 1039.32   1
  -1   5   6 115717. 1899.35  -2
   1  -5   5 115717. 1899.35   1
   1   5  -7 5294.17 1085.55  -2
  -1  -5  -6 5294.17 1085.55   1
   1   5  -8 64757.9 2124.87  -2
  -1  -5  -7 64757.9 2124.87   1
   1   5  -9 57836.6 2828.67  -2
  -1  -5  -8 57836.6 2828.67   1
   1   5 -10 6297.54 5008.01  -2
  -1  -5  -9 6297.54 5008.01   1
  -1   4  -9 70675.0 3484.25  -2
   1  -4 -10 70675.0 3484.25   1
   1   4   8 14759.5 1897.93  -2
  -1  -4   9 14759.5 1897.93   1
   1   4   7 41946.4 1442.52  -2
  -1  -4   8 41946.4 1442.52   1
   1   4   6 193942. 2203.10  -2
  -1  -4   7 193942. 2203.10   1
  -1   4  -5 5888.81 554.585  -2
   1  -4  -6 5888.81 554.585   1
   1   4   4 111712. 1617.14  -2
  -1  -4   5 111712. 1617.14   1
   1   4   3 211088. 2288.95  -2
  -1  -4   4 211088. 2288.95   1
  -1   4  -2 5871.75 389.412  -2
   1  -4  -3 5871.75 389.412   1
   1  -4  -2 123763. 1874.06   1
   1   4   1 141214. 1807.41  -2
  -1  -4   2 141214. 1807.41   1
   1  -4  -1 65220.8 962.706   1
   1   4   0 80463.4 927.877  -2
  -1  -4   1 80463.4 927.877   1
   1  -4   0 65123.0 1039.63   1
  -1   4   1 89961.2 1159.57  -2
   1  -4   0 89961.2 1159.57   1
   1   4  -2 97270.7 970.358  -2
  -1  -4  -1 97270.7 970.358   1
   1   4  -3 3226.44 283.732  -2
  -1  -4  -2 3226.44 283.732   1
   1   4  -4 238134. 2266.69  -2
  -1  -4  -3 238134. 2266.69   1
  -1   4   5 111116. 1897.60  -2
   1  -4   4 111116. 1897.60   1
  -1   4   6 7991.44 708.523  -2
   1  -4   5 7991.44 708.523   1
  -1   4   7 203182. 2737.25  -2
   1  -4   6 203182. 2737.25   1
   1   4  -8 49570.9 1569.14  -2
  -1  -4  -7 49570.9 1569.14   1
  -1   4   9 16448.3 2578.93  -2
   1  -4   8 16448.3 2578.93   1
   1   4 -10 73366.9 4025.98  -2
  -1  -4  -9 73366.9 4025.98   1
   1   3   9 565.459 2586.33  -2
  -1  -3  10 565.459 2586.33   1
  -1   3  -8 76090.0 2884.33  -2
   1  -3  -9 76090.0 2884.33   1
  -1   3  -7 88358.7 2909.07  -2
   1  -3  -8 88358.7 2909.07   1
   1   3   6 4006.85 632.689  -2
  -1  -3   7 4006.85 632.689   1
  -1   3  -5 163573. 1633.41  -2
   1  -3  -6 163573. 1633.41   1
   1   3   4 40195.1 838.745  -2
  -1  -3   5 40195.1 838.745   1
   1   3   3 109571. 1628.68  -2
  -1  -3   4 109571. 1628.68   1
   1   3   2 355133. 2793.39  -2
  -1  -3   3 355133. 2793.39   1
  -1  -3   2 13397.6 758.784   1
   1   3   1 14140.7 444.415  -2
  -1  -3   2 14140.7 444.415   1
   1  -3  -1 321906. 1273.35   1
   1   3   0 406400. 3727.28  -2
  -1  -3   1 406400. 3727.28   1
   1  -3   0 244489. 1261.45   1
  -1   3   1 360808. 2782.07  -2
   1  -3   0 360808. 2782.07   1
  -1  -3  -1 5198.10 404.758   1
   1   3  -2 8149.13 312.856  -2
  -1  -3  -1 8149.13 312.856   1
   1  -3   2 176941. 4192.06   1
   1   3  -3 278217. 2447.56  -2
  -1  -3  -2 278217. 2447.56   1
   1   3  -4 132577. 1675.75  -2
  -1  -3  -3 132577. 1675.75   1
  -1   3   5 60919.7 1396.33  -2
   1  -3   4 60919.7 1396.33   1
   1   3  -6 120665. 1814.50  -2
  -1  -3  -5 120665. 1814.50   1
   1   3  -7 3321.71 666.640  -2
  -1  -3  -6 3321.71 666.640   1
  -1  -3  -7 101837. 4392.26   1
  -1   3   8 109224. 2625.71  -2
   1  -3   7 109224. 2625.71   1
  -1   3   9 72570.6 3656.22  -2
   1  -3   8 72570.6 3656.22   1
   1   3 -10 3248.54 2881.86  -2
  -1  -3  -9 3248.54 2881.86   1
  -1   3  11 52753.1 6409.11  -2
   1  -3  10 52753.1 6409.11   1
  -1   2  -9 96275.5 3399.17  -2
   1  -2 -10 96275.5 3399.17   1
   1   2   8 21692.5 2186.70  -2
  -1  -2   9 21692.5 2186.70   1
  -1   2  -7 47171.9 2035.10  -2
   1  -2  -8 47171.9 2035.10   1
  -1   2  -6 229275. 2418.16  -2
   1  -2  -7 229275. 2418.16   1
   1   2   5 8165.08 467.624  -2
  -1  -2   6 8165.08 467.624   1
  -1   2  -4 193458. 1854.52  -2
   1  -2  -5 193458. 1854.52   1
   1   2   3 330679. 2215.15  -2
  -1  -2   4 330679. 2215.15   1
  -1   2  -2 13531.1 422.972  -2
   1  -2  -3 13531.1 422.972   1
   1  -2  -2 130489. 1050.11   1
   1   2   1 170138. 1919.53  -2
  -1  -2   2 170138. 1919.53   1
   1  -2  -1 110636. 703.259   1
   1   2   0 126699. 1939.92  -2
  -1  -2   1 126699. 1939.92   1
  -1  -2   0 54211.1 542.646   1
   1   2  -1 101316. 3459.76  -2
  -1  -2   0 101316. 3459.76   1
   1  -2   1 147533. 1266.87   1
   1   2  -2 189873. 2213.41  -2
  -1  -2  -1 189873. 2213.41   1
   1  -2   2 2664.61 627.546   1
  -1   2   3 7844.77 375.914  -2
   1  -2   2 7844.77 375.914   1
   1   2  -4 378214. 2715.03  -2
  -1  -2  -3 378214. 2715.03   1
   1   2  -5 150303. 2386.74  -2
  -1  -2  -4 150303. 2386.74   1
   1   2  -6 19484.9 1034.66  -2
  -1  -2  -5 19484.9 1034.66   1
  -1   2   7 214062. 2688.97  -2
   1  -2   6 214062. 2688.97   1
  -1  -2  -7 68266.6 3634.38   1
  -1   2   8 62225.5 2150.63  -2
   1  -2   7 62225.5 2150.63   1
   1   2  -9 39132.8 1937.97  -2
  -1  -2  -8 39132.8 1937.97   1
  -1   2  10 98606.6 4534.64  -2
   1  -2   9 98606.6 4534.64   1
  -1   2  11 9154.31 5579.82  -2
   1  -2  10 9154.31 5579.82   1
   1   1  10 53052.8 5298.04  -2
  -1  -1  11 53052.8 5298.04   1
   1   1   9 1598.88 1798.00  -2
  -1  -1  10 1598.88 1798.00   1
   1   1   8 63460.4 2560.68  -2
  -1  -1   9 63460.4 2560.68   1
  -1   1  -7 95176.9 3878.77  -2
   1  -1  -8 95176.9 3878.77   1
   1   1   6 30731.7 1170.33  -2
  -1  -1   7 30731.7 1170.33   1
  -1   1  -5 271121. 1772.17  -2
   1  -1  -6 271121. 1772.17   1
   1   1   4 132808. 1458.93  -2
  -1  -1   5 132808. 1458.93   1
   1   1   3 196653. 1635.89  -2
  -1  -1   4 196653. 1635.89   1
  -1  -1   3 313912. 2576.37   1
   1   1   2 548850. 2592.75  -2
  -1  -1   3 548850. 2592.75   1
   1  -1  -2 107754. 860.764   1
   1   1   1 129964. 1503.23  -2
  -1  -1   2 129964. 1503.23   1
  -1  -1   1 156102. 713.444   1
   1   1   0 199017. 1790.77  -2
  -1  -1   1 199017. 1790.77   1
   1  -1   0 91994.8 788.110   1
   1   1  -1 144005. 3527.75  -2
  -1  -1   0 144005. 3527.75   1
   1  -1   1 47032.2 788.590   1
   1   1  -2 81470.6 1956.25  -2
  -1  -1  -1 81470.6 1956.25   1
   1   1  -3 701156. 2815.82  -2
  -1  -1  -2 701156. 2815.82   1
   1   1  -4 115662. 1704.05  -2
  -1  -1  -3 115662. 1704.05   1
   1   1  -5 75448.4 1788.37  -2
  -1  -1  -4 75448.4 1788.37   1
  -1   1   6 345920. 4856.73  -2
   1  -1   5 345920. 4856.73   1
  -1   1   7 15378.7 926.681  -2
   1  -1   6 15378.7 926.681   1
   1   1  -8 87173.4 2092.92  -2
  -1  -1  -7 87173.4 2092.92   1
  -1  -1  -8 109501. 4765.93   1
   1   1  -9 112070. 3049.93  -2
  -1  -1  -8 112070. 3049.93   1
   1   1 -10 883.858 2155.75  -2
  -1  -1  -9 883.858 2155.75   1
  -1   1  11 58289.4 5208.75  -2
   1  -1  10 58289.4 5208.75   1
  -1   1  12 8854.03 6487.95  -2
   1  -1  11 8854.03 6487.95   1
  -1   0 -10 5114.68 2335.05  -2
   1   0 -11 5114.68 2335.05   1
   1   0   9 92416.6 3212.27  -2
  -1   0  10 92416.6 3212.27   1
  -1   0  -8 42297.6 2136.47  -2
   1   0  -9 42297.6 2136.47   1
   1   0   7 72884.2 1435.85  -2
  -1   0   8 72884.2 1435.85   1
   1   0   6 209644. 3118.40  -2
  -1   0   7 209644. 3118.40   1
  -1   0  -5 19587.2 1072.30  -2
   1   0  -6 19587.2 1072.30   1
   1   0   4 187361. 1619.03  -2
  -1   0   5 187361. 1619.03   1
   1   0   3 301490. 2045.94  -2
  -1   0   4 301490. 2045.94   1
   1   0  -3 15577.0 581.613   1
   1   0   2 17380.0 573.911  -2
  -1   0   3 17380.0 573.911   1
  -1   0   2 306284. 2601.31   1
  -1   0  -1 405460. 3850.05  -2
   1   0  -2 405460. 3850.05   1
  -1   0   1 100317. 581.005   1
   1   0   0 114176. 790.233   1
  -1   0  -1 275534. 1577.30   1
   1   0  -2 389912. 4616.28  -2
  -1   0  -1 389912. 4616.28   1
   1   0   2 1999.51 441.517   1
  -1   0   3 7713.73 354.062  -2
   1   0   2 7713.73 354.062   1
  -1   0   4 159558. 1876.94  -2
   1   0   3 159558. 1876.94   1
  -1   0   5 191720. 1708.59  -2
   1   0   4 191720. 1708.59   1
  -1   0   6 28875.2 1133.47  -2
   1   0   5 28875.2 1133.47   1
   1   0  -7 247767. 2779.51  -2
  -1   0  -6 247767. 2779.51   1
   1   0  -8 41690.4 1412.85  -2
  -1   0  -7 41690.4 1412.85   1
  -1   0   9 41755.2 2016.41  -2
   1   0   8 41755.2 2016.41   1
  -1   0  10 126690. 5060.20  -2
   1   0   9 126690. 5060.20   1
  -1   0  11 3245.75 2890.00  -2
   1   0  10 3245.75 2890.00   1
  -1   0  12 36375.4 6439.90  -2
   1   0  11 36375.4 6439.90   1
   1  -1  10 49422.5 3236.15  -2
  -1   1  11 49422.5 3236.15   1
   1  -1   9 1640.32 1806.12  -2
  -1   1  10 1640.32 1806.12   1
   1  -1   8 94284.1 3113.16  -2
  -1   1   9 94284.1 3113.16   1
   1  -1   7 87901.8 2847.88  -2
  -1   1   8 87901.8 2847.88   1
   1  -1   6 31220.4 1563.43  -2
  -1   1   7 31220.4 1563.43   1
   1  -1   5 269287. 2623.93  -2
  -1   1   6 269287. 2623.93   1
  -1  -1  -4 149674. 1607.43  -2
   1   1  -5 149674. 1607.43   1
  -1  -1  -3 213237. 1671.70  -2
   1   1  -4 213237. 1671.70   1
   1  -1   2 578002. 2433.15  -2
  -1   1   3 578002. 2433.15   1
  -1   1   2 108229. 863.473   1
  -1  -1  -1 131688. 2058.99  -2
   1   1  -2 131688. 2058.99   1
   1   1  -1 154187. 738.366   1
  -1  -1   0 187105. 2017.34  -2
   1   1  -1 187105. 2017.34   1
   1   1   0 110631. 881.557   1
  -1  -1   1 167043. 1838.07  -2
   1   1   0 167043. 1838.07   1
  -1   1  -1 51093.8 873.731   1
   1  -1  -2 92119.6 1166.04  -2
  -1   1  -1 92119.6 1166.04   1
   1   1   2 573943. 5768.27   1
  -1  -1   3 686465. 2868.75  -2
   1   1   2 686465. 2868.75   1
   1  -1  -4 126359. 1277.07  -2
  -1   1  -3 126359. 1277.07   1
   1  -1  -5 80735.0 1171.38  -2
  -1   1  -4 80735.0 1171.38   1
  -1  -1   6 355161. 2730.44  -2
   1   1   5 355161. 2730.44   1
   1  -1  -7 18369.8 900.854  -2
  -1   1  -6 18369.8 900.854   1
  -1  -1   8 96225.0 2038.12  -2
   1   1   7 96225.0 2038.12   1
  -1  -1   9 112421. 3217.41  -2
   1   1   8 112421. 3217.41   1
  -1  -1  10 1235.22 2443.16  -2
   1   1   9 1235.22 2443.16   1
  -1  -1  11 57645.4 5048.12  -2
   1   1  10 57645.4 5048.12   1
  -1  -1  12 11297.9 6302.43  -2
   1   1  11 11297.9 6302.43   1
   1  -2  10 6320.34 3321.06  -2
  -1   2  11 6320.34 3321.06   1
  -1  -2  -9 108330. 3609.38  -2
   1   2 -10 108330. 3609.38   1
   1  -2   8 27169.2 1870.50  -2
  -1   2   9 27169.2 1870.50   1
  -1  -2  -7 50068.9 1799.58  -2
   1   2  -8 50068.9 1799.58   1
  -1  -2  -6 238868. 2932.73  -2
   1   2  -7 238868. 2932.73   1
  -1  -2  -5 11010.1 648.721  -2
   1   2  -6 11010.1 648.721   1
  -1  -2  -4 196843. 2208.11  -2
   1   2  -5 196843. 2208.11   1
  -1  -2  -3 341550. 2276.55  -2
   1   2  -4 341550. 2276.55   1
   1   2  -3 16146.1 799.179   1
   1  -2   2 17202.6 456.364  -2
  -1   2   3 17202.6 456.364   1
  -1   2   2 124185. 1107.33   1
  -1  -2  -1 182516. 1716.32  -2
   1   2  -2 182516. 1716.32   1
   1   2  -1 114748. 804.374   1
  -1  -2   0 137096. 2250.64  -2
   1   2  -1 137096. 2250.64   1
  -1   2   0 57141.8 587.560   1
  -1  -2   1 94813.8 2783.16  -2
   1   2   0 94813.8 2783.16   1
  -1   2  -1 148615. 1602.02   1
   1  -2  -2 196519. 1647.43  -2
  -1   2  -1 196519. 1647.43   1
  -1   2  -2 2146.21 553.482   1
  -1  -2   3 6772.24 414.117  -2
   1   2   2 6772.24 414.117   1
   1  -2  -4 393856. 3377.56  -2
  -1   2  -3 393856. 3377.56   1
   1  -2  -5 159900. 2251.12  -2
  -1   2  -4 159900. 2251.12   1
   1  -2  -6 21971.2 770.108  -2
  -1   2  -5 21971.2 770.108   1
   1  -2  -7 245474. 3004.79  -2
  -1   2  -6 245474. 3004.79   1
  -1  -2   8 68368.6 1760.70  -2
   1   2   7 68368.6 1760.70   1
  -1  -2   9 39744.9 2117.17  -2
   1   2   8 39744.9 2117.17   1
  -1  -2  10 100760. 4552.94  -2
   1   2   9 100760. 4552.94   1
  -1  -2  11 1613.75 5125.95  -2
   1   2  10 1613.75 5125.95   1
   1  -3  10 53842.0 4025.90  -2
  -1   3  11 53842.0 4025.90   1
   1  -3   9 561.545 2304.60  -2
  -1   3  10 561.545 2304.60   1
   1  -3   8 79903.2 3040.03  -2
  -1   3   9 79903.2 3040.03   1
   1  -3   7 96919.6 2298.55  -2
  -1   3   8 96919.6 2298.55   1
   1  -3   6 6981.27 803.972  -2
  -1   3   7 6981.27 803.972   1
   1  -3   5 181572. 2287.62  -2
  -1   3   6 181572. 2287.62   1
  -1  -3  -4 34412.3 830.529  -2
   1   3  -5 34412.3 830.529   1
   1   3  -4 81307.3 2302.54   1
   1  -3   3 116217. 1490.30  -2
  -1   3   4 116217. 1490.30   1
  -1   3   3 310824. 2562.43   1
  -1  -3  -2 387988. 2595.14  -2
   1   3  -3 387988. 2595.14   1
  -1   3   2 12690.4 739.400   1
  -1  -3  -1 16348.7 508.365  -2
   1   3  -2 16348.7 508.365   1
  -1   3   1 333007. 1640.11   1
  -1  -3   0 426731. 2512.23  -2
   1   3  -1 426731. 2512.23   1
   1   3   0 278150. 1229.92   1
  -1  -3   1 385868. 3271.37  -2
   1   3   0 385868. 3271.37   1
   1   3   1 3868.62 424.444   1
  -1  -3   2 8102.61 276.222  -2
   1   3   1 8102.61 276.222   1
   1   3   2 197078. 2193.78   1
   1  -3  -3 296064. 2122.84  -2
  -1   3  -2 296064. 2122.84   1
   1  -3  -4 137322. 2075.47  -2
  -1   3  -3 137322. 2075.47   1
   1  -3  -5 73267.9 1700.73  -2
  -1   3  -4 73267.9 1700.73   1
   1  -3  -6 132019. 2452.90  -2
  -1   3  -5 132019. 2452.90   1
   1  -3  -7 4040.59 561.350  -2
  -1   3  -6 4040.59 561.350   1
  -1  -3   8 115505. 2796.90  -2
   1   3   7 115505. 2796.90   1
   1  -3  -9 81829.3 4044.45  -2
  -1   3  -8 81829.3 4044.45   1
  -1  -3  10 3014.63 2935.97  -2
   1   3   9 3014.63 2935.97   1
  -1  -3  11 64669.3 5983.11  -2
   1   3  10 64669.3 5983.11   1
   1  -4  10 1605.44 7172.04  -2
  -1   4  11 1605.44 7172.04   1
  -1  -4  -9 78679.1 4032.66  -2
   1   4 -10 78679.1 4032.66   1
   1  -4   8 20160.0 1992.92  -2
  -1   4   9 20160.0 1992.92   1
   1  -4   7 43952.0 1983.92  -2
  -1   4   8 43952.0 1983.92   1
  -1  -4  -6 204784. 3012.18  -2
   1   4  -7 204784. 3012.18   1
  -1  -4  -5 7892.35 643.783  -2
   1   4  -6 7892.35 643.783   1
  -1  -4  -4 127388. 1628.41  -2
   1   4  -5 127388. 1628.41   1
  -1  -4  -3 227456. 1715.38  -2
   1   4  -4 227456. 1715.38   1
   1  -4   2 4761.48 454.211  -2
  -1   4   3 4761.48 454.211   1
  -1  -4  -1 158950. 1332.36  -2
   1   4  -2 158950. 1332.36   1
   1   4  -1 67416.3 951.495   1
   1  -4   0 92633.1 1190.50  -2
  -1   4   1 92633.1 1190.50   1
   1   4   0 67985.0 932.827   1
  -1  -4   1 86167.7 954.945  -2
   1   4   0 86167.7 954.945   1
  -1   4  -1 61378.0 2947.39   1
  -1  -4   2 96282.9 968.435  -2
   1   4   1 96282.9 968.435   1
   1  -4  -3 3381.69 278.988  -2
  -1   4  -2 3381.69 278.988   1
  -1  -4   4 267013. 2770.64  -2
   1   4   3 267013. 2770.64   1
  -1  -4   5 114610. 1955.33  -2
   1   4   4 114610. 1955.33   1
   1  -4  -6 9743.29 1193.90  -2
  -1   4  -5 9743.29 1193.90   1
   1  -4  -7 234325. 3016.21  -2
  -1   4  -6 234325. 3016.21   1
  -1  -4   8 47999.4 3126.18  -2
   1   4   7 47999.4 3126.18   1
   1  -4  -9 18377.0 2731.03  -2
  -1   4  -8 18377.0 2731.03   1
   1  -4 -10 79036.8 4391.29  -2
  -1   4  -9 79036.8 4391.29   1
  -1  -5  -9-1180.13 4092.48  -2
   1   5 -10-1180.13 4092.48   1
   1  -5   8 54519.0 2836.25  -2
  -1   5   9 54519.0 2836.25   1
   1  -5   7 60663.9 2818.02  -2
  -1   5   8 60663.9 2818.02   1
   1  -5   6 3350.60 1093.32  -2
  -1   5   7 3350.60 1093.32   1
  -1  -5  -5 114904. 1658.30  -2
   1   5  -6 114904. 1658.30   1
  -1   5   5 26573.0 763.323   1
   1  -5   4 36538.7 1208.25  -2
  -1   5   5 36538.7 1208.25   1
   1  -5   3 123582. 1670.96  -2
  -1   5   4 123582. 1670.96   1
   1  -5   2 228906. 2339.02  -2
  -1   5   3 228906. 2339.02   1
   1  -5   1 7355.59 423.516  -2
  -1   5   2 7355.59 423.516   1
   1  -5   0 153059. 2017.42  -2
  -1   5   1 153059. 2017.42   1
  -1  -5   1 183590. 2260.30  -2
   1   5   0 183590. 2260.30   1
  -1   5  -1 3918.46 335.120   1
   1  -5  -2 6458.84 388.267  -2
  -1   5  -1 6458.84 388.267   1
   1  -5  -3 211313. 1465.62  -2
  -1   5  -2 211313. 1465.62   1
  -1  -5   4 80312.1 1120.41  -2
   1   5   3 80312.1 1120.41   1
   1  -5  -5 32298.3 1164.52  -2
  -1   5  -4 32298.3 1164.52   1
  -1  -5   6 134731. 3399.49  -2
   1   5   5 134731. 3399.49   1
   1  -5  -7 7917.05 1440.39  -2
  -1   5  -6 7917.05 1440.39   1
  -1  -5   8 62029.4 3640.33  -2
   1   5   7 62029.4 3640.33   1
  -1  -5   9 53774.7 3605.60  -2
   1   5   8 53774.7 3605.60   1
   1  -5 -10 2371.04 5297.91  -2
  -1   5  -9 2371.04 5297.91   1
   1  -6   8 22880.9 5972.06  -2
  -1   6   9 22880.9 5972.06   1
   1  -6   7 33077.3 2495.62  -2
  -1   6   8 33077.3 2495.62   1
   1  -6   6 97848.1 3825.41  -2
  -1   6   7 97848.1 3825.41   1
  -1  -6  -5 10858.2 1216.94  -2
   1   6  -6 10858.2 1216.94   1
  -1  -6  -4 81550.8 1603.67  -2
   1   6  -5 81550.8 1603.67   1
   1  -6   3 78243.9 1625.58  -2
  -1   6   4 78243.9 1625.58   1
   1  -6   2 21179.6 753.514  -2
  -1   6   3 21179.6 753.514   1
  -1  -6  -1 189681. 2616.08  -2
   1   6  -2 189681. 2616.08   1
  -1  -6   0 58220.6 1538.40  -2
   1   6  -1 58220.6 1538.40   1
   1  -6  -1 45064.9 1329.10  -2
  -1   6   0 45064.9 1329.10   1
  -1  -6   2 181962. 2937.77  -2
   1   6   1 181962. 2937.77   1
   1   6   2 3635.65 435.359   1
  -1  -6   3 10062.1 513.252  -2
   1   6   2 10062.1 513.252   1
   1  -6  -4 65143.9 1275.25  -2
  -1   6  -3 65143.9 1275.25   1
  -1  -6   5 74183.5 1730.57  -2
   1   6   4 74183.5 1730.57   1
   1  -6  -6 13085.4 1259.75  -2
  -1   6  -5 13085.4 1259.75   1
  -1  -6   7 106656. 3392.14  -2
   1   6   6 106656. 3392.14   1
   1  -6  -8 28128.6 3030.22  -2
  -1   6  -7 28128.6 3030.22   1
   1  -7   7 41197.4 4175.36  -2
  -1   7   8 41197.4 4175.36   1
   1  -7   6 1856.88 2800.19  -2
  -1   7   7 1856.88 2800.19   1
   1  -7   5 84744.0 2921.40  -2
  -1   7   6 84744.0 2921.40   1
   1  -7   4 26864.9 1637.20  -2
  -1   7   5 26864.9 1637.20   1
   1  -7   3 34310.4 1704.93  -2
  -1   7   4 34310.4 1704.93   1
   1  -7   2 147648. 3217.56  -2
  -1   7   3 147648. 3217.56   1
  -1  -7  -1 10276.5 952.932  -2
   1   7  -2 10276.5 952.932   1
   1  -7   0 60518.6 1683.69  -2
  -1   7   1 60518.6 1683.69   1
  -1  -7   1 73615.9 1943.56  -2
   1   7   0 73615.9 1943.56   1
  -1  -7   2 17603.3 1122.53  -2
   1   7   1 17603.3 1122.53   1
  -1  -7   3 119955. 3009.76  -2
   1   7   2 119955. 3009.76   1
   1  -7  -4 40406.5 1879.27  -2
  -1   7  -3 40406.5 1879.27   1
   1  -7  -5 33317.0 2628.85  -2
  -1   7  -4 33317.0 2628.85   1
  -1  -7   6 86213.0 3629.97  -2
   1   7   5 86213.0 3629.97   1
   1  -7  -7 3285.14 3551.70  -2
  -1   7  -6 3285.14 3551.70   1
   1  -8   5-1450.95 5357.37  -2
  -1   8   6-1450.95 5357.37   1
   1  -8   4 67673.4 5921.26  -2
  -1   8   5 67673.4 5921.26   1
   1  -8   3 50120.0 3058.57  -2
  -1   8   4 50120.0 3058.57   1
   1  -8   2 1640.91 2106.55  -2
  -1   8   3 1640.91 2106.55   1
   1  -8   1 124080. 4716.95  -2
  -1   8   2 124080. 4716.95   1
  -1  -8   0 29773.9 2355.19  -2
   1   8  -1 29773.9 2355.19   1
  -1  -8   1 22538.8 2135.50  -2
   1   8   0 22538.8 2135.50   1
   1  -8  -2 129115. 4727.30  -2
  -1   8  -1 129115. 4727.30   1
  -1  -8   3 4366.03 2147.92  -2
   1   8   2 4366.03 2147.92   1
  -1  -8   4 44139.8 3020.55  -2
   1   8   3 44139.8 3020.55   1
   1  -8  -5 58673.0 4527.50  -2
  -1   8  -4 58673.0 4527.50   1
   1  -8  -6 3130.95 4229.44  -2
  -1   8  -5 3130.95 4229.44   1
  -2  -9   4 10438.7 6693.68   1
  -2  -9   3 36621.5 6099.35   1
  -2  -9   2 44479.5 5564.16   1
   2  -8  -7 15850.7 4232.88   1
  -2   8  -5 20889.1 5231.26  -2
   2  -8  -7 20889.1 5231.26   1
   2  -8  -6 33567.8 3635.63   1
  -2   8  -4 47493.8 4391.57  -2
   2  -8  -6 47493.8 4391.57   1
  -2  -8   5-1106.66 2362.41   1
  -2   8  -3 1320.60 3602.58  -2
   2  -8  -5 1320.60 3602.58   1
  -2  -8   4 57927.3 2864.54   1
  -2   8  -2 71103.2 4141.74  -2
   2  -8  -4 71103.2 4141.74   1
  -2  -8   3 18919.5 1715.23   1
  -2   8  -1 28237.2 3149.86  -2
   2  -8  -3 28237.2 3149.86   1
   2  -8  -2 11917.6 1619.04   1
  -2   8   0 13895.3 2234.54  -2
   2  -8  -2 13895.3 2234.54   1
   2  -8  -1 65800.1 2505.12   1
   2   8  -1 103276. 3334.60  -2
  -2  -8   1 103276. 3334.60   1
  -2  -8   0 9311.90 2177.18   1
   2   8  -2 14915.6 2129.45  -2
  -2  -8   0 14915.6 2129.45   1
   2  -8   1 20054.3 1632.50   1
   2  -8   2 55583.2 2881.87   1
  -2   8   4 81169.6 4755.69  -2
   2  -8   2 81169.6 4755.69   1
   2  -8   3 3064.24 3028.42   1
  -2  -8  -4 49995.4 4529.57   1
  -2  -8  -5 15996.6 4593.28   1
  -2  -7   8 39417.9 2735.83   1
   2   7   6 52598.0 4776.03  -2
  -2  -7   8 52598.0 4776.03   1
  -2  -7   7 27322.3 2413.85   1
   2   7   5 29610.1 2693.91  -2
  -2  -7   7 29610.1 2693.91   1
   2  -7  -6 8184.75 1194.68   1
  -2  -7   5 59332.7 1734.41   1
   2  -7  -4 16315.5 979.121   1
  -2   7  -2 21804.6 2570.96  -2
   2  -7  -4 21804.6 2570.96   1
  -2  -7   3 44167.2 1425.98   1
  -2   7  -1 55624.4 3322.50  -2
   2  -7  -3 55624.4 3322.50   1
  -2  -7   2 40290.8 1279.39   1
   2   7   0 68809.7 2576.79  -2
  -2  -7   2 68809.7 2576.79   1
  -2  -7   1 726.510 1409.77   1
   2   7  -1 1929.07 1507.01  -2
  -2  -7   1 1929.07 1507.01   1
   2  -7   0 75670.8 1486.78   1
   2   7  -2 87267.5 2752.85  -2
  -2  -7   0 87267.5 2752.85   1
   2  -7   1 25842.5 1086.51   1
   2   7  -3 45758.0 2577.70  -2
  -2  -7  -1 45758.0 2577.70   1
   2  -7   2 15317.9 1163.97   1
  -2   7   4 19196.0 1570.71  -2
   2  -7   2 19196.0 1570.71   1
  -2  -7  -3 86722.0 3839.51   1
  -2   7   5 120866. 4242.50  -2
   2  -7   3 120866. 4242.50   1
   2  -7   4 5580.46 1427.72   1
   2  -7   5 26429.2 2403.49   1
  -2  -7  -6 45880.4 2884.25   1
  -2   7   8 55718.2 5644.10  -2
   2  -7   6 55718.2 5644.10   1
   2  -6  -9 51638.0 3928.07   1
   2   6   7 63254.9 3293.04  -2
  -2  -6   9 63254.9 3293.04   1
  -2  -6   8 4635.46 1589.79   1
  -2   6  -6 7015.62 2369.00  -2
   2  -6  -8 7015.62 2369.00   1
  -2  -6   7 42152.9 1886.00   1
   2   6   5 55341.6 2401.84  -2
  -2  -6   7 55341.6 2401.84   1
   2  -6  -6 47480.3 1227.58   1
   2   6   4 67006.9 3625.42  -2
  -2  -6   6 67006.9 3625.42   1
   2  -6  -5-15.3193 599.372   1
  -2  -6   4 48400.4 1015.10   1
  -2  -6   3 40684.5 915.522   1
  -2   6  -1 69310.4 2966.67  -2
   2  -6  -3 69310.4 2966.67   1
  -2  -6   2 42869.2 765.298   1
   2   6   0 56026.4 2017.82  -2
  -2  -6   2 56026.4 2017.82   1
  -2  -6   1 139306. 1242.54   1
  -2   6   1 196961. 3720.00  -2
   2  -6  -1 196961. 3720.00   1
   2  -6   0 30015.0 750.669   1
  -2   6   2 38490.8 1669.18  -2
   2  -6   0 38490.8 1669.18   1
   2  -6   1 75617.6 2233.19   1
   2   6  -3 92515.8 3013.66  -2
  -2  -6  -1 92515.8 3013.66   1
  -2  -6  -2 59701.7 1670.24   1
  -2   6   4 77181.1 2013.92  -2
   2  -6   2 77181.1 2013.92   1
  -2  -6  -3 981.443 667.115   1
  -2   6   5 805.755 1061.97  -2
   2  -6   3 805.755 1061.97   1
  -2  -6  -4 44357.7 1393.98   1
   2   6  -6 68594.6 2649.48  -2
  -2  -6  -4 68594.6 2649.48   1
   2  -6   5 42016.5 2078.22   1
  -2   6   7 59626.8 2285.00  -2
   2  -6   5 59626.8 2285.00   1
   2  -6   6 11837.9 1641.86   1
   2   6  -8 18851.4 2546.37  -2
  -2  -6  -6 18851.4 2546.37   1
   2   6  -9 72745.1 4633.90  -2
  -2  -6  -7 72745.1 4633.90   1
   2  -5 -10 41020.6 3512.38   1
  -2   5  -8 47258.8 3978.69  -2
   2  -5 -10 47258.8 3978.69   1
   2  -5  -9-41.4496 2805.58   1
  -2   5  -7-554.854 2586.13  -2
   2  -5  -9-554.854 2586.13   1
  -2  -5   8 69072.9 2241.09   1
   2   5   6 81157.2 3044.64  -2
  -2  -5   8 81157.2 3044.64   1
   2  -5  -7 42218.4 1264.02   1
   2   5   5 55699.1 2546.02  -2
  -2  -5   7 55699.1 2546.02   1
  -2  -5   6 16996.8 996.533   1
   2   5   4 21470.5 1586.15  -2
  -2  -5   6 21470.5 1586.15   1
  -2  -5   5 103838. 2306.43   1
   2   5   3 141037. 3057.56  -2
  -2  -5   5 141037. 3057.56   1
  -2  -5   4 17162.6 703.448   1
  -2   5  -2 34102.7 1983.69  -2
   2  -5  -4 34102.7 1983.69   1
   2  -5  -3 47434.0 940.543   1
   2  -5  -2 97695.0 862.582   1
   2   5   0 144552. 2130.49  -2
  -2  -5   2 144552. 2130.49   1
  -2  -5   1 1925.53 192.395   1
  -2   5   1 1969.83 724.445  -2
   2  -5  -1 1969.83 724.445   1
   2  -5   0 145334. 1751.97   1
   2   5  -2 187097. 2272.13  -2
  -2  -5   0 187097. 2272.13   1
  -2  -5  -1 92941.7 1823.41   1
  -2   5   3 104909. 1535.25  -2
   2  -5   1 104909. 1535.25   1
  -2  -5  -2 33862.0 771.768   1
  -2   5   4 42353.1 1472.76  -2
   2  -5   2 42353.1 1472.76   1
  -2  -5  -3 86996.1 1901.89   1
   2   5  -5 125307. 2179.58  -2
  -2  -5  -3 125307. 2179.58   1
   2  -5   4 18610.2 975.138   1
   2   5  -6 25022.3 1011.99  -2
  -2  -5  -4 25022.3 1011.99   1
   2  -5   5 44524.7 1847.73   1
   2   5  -7 61602.5 1771.70  -2
  -2  -5  -5 61602.5 1771.70   1
  -2  -5  -6 56978.5 2175.30   1
   2   5  -8 81741.6 3102.15  -2
  -2  -5  -6 81741.6 3102.15   1
   2  -5   7-1037.39 2384.63   1
   2   5  -9 2728.61 3458.32  -2
  -2  -5  -7 2728.61 3458.32   1
   2   5 -10 54437.2 4745.48  -2
  -2  -5  -8 54437.2 4745.48   1
   2  -4 -10 13553.3 2813.28   1
   2   4   8 12792.9 2752.29  -2
  -2  -4  10 12792.9 2752.29   1
   2  -4  -9 55222.7 2466.39   1
   2   4   7 69165.4 4820.16  -2
  -2  -4   9 69165.4 4820.16   1
   2  -4  -8 2714.73 978.364   1
   2   4   6 3614.85 1160.02  -2
  -2  -4   8 3614.85 1160.02   1
  -2  -4   7 37733.3 1211.02   1
   2   4   5 53216.8 2511.29  -2
  -2  -4   7 53216.8 2511.29   1
  -2  -4   6 163806. 2472.40   1
   2   4   4 235940. 2923.49  -2
  -2  -4   6 235940. 2923.49   1
  -2  -4   5 3856.70 440.504   1
   2   4   3 7611.67 1113.32  -2
  -2  -4   5 7611.67 1113.32   1
  -2  -4   4 120267. 1406.73   1
   2  -4  -3 38810.8 638.920   1
   2   4   1 83382.6 3061.93  -2
  -2  -4   3 83382.6 3061.93   1
  -2  -4   2 73947.5 846.339   1
   2  -4  -1 94416.9 980.048   1
   2   4  -1 136515. 3229.69  -2
  -2  -4   1 136515. 3229.69   1
  -2  -4   0 25621.3 602.352   1
   2   4  -2 54281.0 1817.54  -2
  -2  -4   0 54281.0 1817.54   1
  -2  -4  -1 90571.8 1206.11   1
   2   4  -3 102412. 2158.86  -2
  -2  -4  -1 102412. 2158.86   1
  -2  -4  -2 199587. 1650.01   1
   2   4  -4 246721. 2670.44  -2
  -2  -4  -2 246721. 2670.44   1
  -2  -4  -3 6202.07 444.440   1
   2  -4   4 179889. 2627.53   1
   2   4  -6 229978. 5030.13  -2
  -2  -4  -4 229978. 5030.13   1
  -2  -4  -5 44528.3 1813.00   1
   2   4  -7 52208.9 1658.07  -2
  -2  -4  -5 52208.9 1658.07   1
   2  -4   6 5995.14 1237.39   1
   2   4  -8 2764.06 1518.75  -2
  -2  -4  -6 2764.06 1518.75   1
   2  -4   7 52904.6 2973.23   1
  -2   4   9 68354.9 3052.24  -2
   2  -4   7 68354.9 3052.24   1
   2   4 -10 8552.22 3169.34  -2
  -2  -4  -8 8552.22 3169.34   1
  -2  -4  -9 24413.7 3688.43   1
  -2   4  11 29155.2 7523.02  -2
   2  -4   9 29155.2 7523.02   1
  -2   3  -9 46230.8 4436.29  -2
   2  -3 -11 46230.8 4436.29   1
   2  -3 -10 54143.2 2491.92   1
   2   3   8 97272.2 6059.33  -2
  -2  -3  10 97272.2 6059.33   1
   2  -3  -9 2855.40 964.426   1
   2   3   7 1484.95 2862.88  -2
  -2  -3   9 1484.95 2862.88   1
   2  -3  -8 77799.7 2289.41   1
  -2   3  -6 95747.8 2704.85  -2
   2  -3  -8 95747.8 2704.85   1
   2  -3  -7 56435.4 1793.20   1
   2   3   5 89728.0 2389.23  -2
  -2  -3   7 89728.0 2389.23   1
  -2  -3   6 8326.25 844.082   1
   2   3   4 13071.2 856.953  -2
  -2  -3   6 13071.2 856.953   1
   2  -3  -5 185881. 2065.43   1
   2   3   3 251565. 3053.92  -2
  -2  -3   5 251565. 3053.92   1
  -2  -3   4 8346.08 405.614   1
  -2  -3   3 56477.8 787.923   1
   2  -3  -2 233138. 1658.15   1
  -2  -3   1 21033.0 466.577   1
   2  -3   0 160957. 1361.41   1
   2   3  -2 210518. 2863.17  -2
  -2  -3   0 210518. 2863.17   1
  -2  -3  -1 129442. 897.246   1
  -2  -3  -2 12452.5 348.783   1
  -2  -3  -3 147119. 2149.25   1
  -2   3   5 215266. 3547.85  -2
   2  -3   3 215266. 3547.85   1
   2  -3   4 17690.5 766.868   1
  -2   3   6 15717.3 1238.48  -2
   2  -3   4 15717.3 1238.48   1
   2  -3   5 77416.9 2512.19   1
  -2   3   7 94077.4 2845.89  -2
   2  -3   5 94077.4 2845.89   1
   2   3  -8 93313.7 2476.69  -2
  -2  -3  -6 93313.7 2476.69   1
   2  -3   7 2002.18 1293.15   1
   2   3  -9 3679.25 1795.48  -2
  -2  -3  -7 3679.25 1795.48   1
  -2   3  10 94777.3 3894.51  -2
   2  -3   8 94777.3 3894.51   1
   2   3 -11 38804.3 3761.88  -2
  -2  -3  -9 38804.3 3761.88   1
  -2   3  12 2914.76 8130.97  -2
   2  -3  10 2914.76 8130.97   1
   2  -2 -11 24241.8 3069.02   1
   2  -2 -10 11066.7 2225.16   1
   2   2   8 9472.72 3922.64  -2
  -2  -2  10 9472.72 3922.64   1
   2  -2  -9 63063.0 2177.23   1
   2   2   7 63594.9 2187.06  -2
  -2  -2   9 63594.9 2187.06   1
  -2  -2   8 8146.33 747.873   1
   2   2   6 14112.1 2661.81  -2
  -2  -2   8 14112.1 2661.81   1
   2  -2  -7 108966. 3591.13   1
   2   2   5 172830. 3286.42  -2
  -2  -2   7 172830. 3286.42   1
  -2  -2   6 92677.9 2274.97   1
   2   2   4 145071. 2680.32  -2
  -2  -2   6 145071. 2680.32   1
  -2  -2   5 11044.5 578.197   1
   2   2   3 11780.1 1536.13  -2
  -2  -2   5 11780.1 1536.13   1
  -2  -2   4 128224. 1269.22   1
  -2  -2   3 149609. 1194.94   1
  -2  -2   2 53539.5 679.003   1
   2  -2  -1 606680. 2238.13   1
   2  -2   0 7004.92 310.623   1
  -2  -2  -1 229595. 1700.84   1
  -2  -2  -2 135619. 1133.37   1
   2  -2   3 5703.39 498.773   1
   2   2  -5 8660.80 771.568  -2
  -2  -2  -3 8660.80 771.568   1
   2  -2   4 125939. 2840.99   1
   2   2  -6 161535. 2121.58  -2
  -2  -2  -4 161535. 2121.58   1
  -2  -2  -5 158212. 3673.54   1
   2   2  -7 181446. 2906.87  -2
  -2  -2  -5 181446. 2906.87   1
   2   2  -8 7726.67 1346.19  -2
  -2  -2  -6 7726.67 1346.19   1
   2  -2   7 66441.2 2234.55   1
   2   2  -9 96336.4 2653.35  -2
  -2  -2  -7 96336.4 2653.35   1
  -2  -2  -8 619.611 3085.72   1
  -2   2  10 2812.83 2663.28  -2
   2  -2   8 2812.83 2663.28   1
   2   2 -11 41317.8 3483.57  -2
  -2  -2  -9 41317.8 3483.57   1
  -2   2  12 49950.6 7252.83  -2
   2  -2  10 49950.6 7252.83   1
   2  -1 -11 43654.0 3793.69   1
   2   1   9 54449.9 5450.79  -2
  -2  -1  11 54449.9 5450.79   1
   2   1   8 95972.4 5787.00  -2
  -2  -1  10 95972.4 5787.00   1
   2  -1  -9 4625.76 1565.97   1
   2   1   7 5871.94 1556.52  -2
  -2  -1   9 5871.94 1556.52   1
   2  -1  -8 119581. 1532.94   1
   2   1   6 155721. 3267.37  -2
  -2  -1   8 155721. 3267.37   1
  -2  -1   7 67281.2 1402.64   1
   2   1   5 107980. 2606.28  -2
  -2  -1   7 107980. 2606.28   1
  -2  -1   6 23699.6 671.286   1
   2   1   4 47913.7 1896.02  -2
  -2  -1   6 47913.7 1896.02   1
  -2  -1   5 189035. 3491.92   1
  -2   1  -3 290238. 5330.28  -2
   2  -1  -5 290238. 5330.28   1
  -2  -1   4 52578.1 895.248   1
  -2  -1   3 75123.9 823.801   1
   2  -1  -2 137037. 957.761   1
  -2  -1   1 8929.98 234.776   1
   2  -1   0 167897. 1006.73   1
   2  -1   1 63691.2 937.353   1
  -2  -1  -2 186396. 1405.00   1
   2  -1   3 290604. 3269.31   1
   2   1  -5 365259. 4364.12  -2
  -2  -1  -3 365259. 4364.12   1
   2  -1   4 64175.0 1854.52   1
   2   1  -6 68363.1 1852.04  -2
  -2  -1  -4 68363.1 1852.04   1
  -2  -1  -5 103295. 3947.43   1
  -2   1   7 120295. 2741.75  -2
   2  -1   5 120295. 2741.75   1
  -2  -1  -6 140934. 3414.86   1
  -2   1   8 169360. 3455.01  -2
   2  -1   6 169360. 3455.01   1
   2  -1   7 5081.31 369.306   1
   2   1  -9 7106.73 1624.16  -2
  -2  -1  -7 7106.73 1624.16   1
   2  -1   8 72783.3 2747.36   1
  -2   1  10 97852.4 3819.77  -2
   2  -1   8 97852.4 3819.77   1
  -2   1  11 47769.8 3328.80  -2
   2  -1   9 47769.8 3328.80   1
  -2   1  12 2834.35 6611.82  -2
   2  -1  10 2834.35 6611.82   1
   2   0 -11 25254.9 2948.21   1
   2   0   9 33787.3 4438.36  -2
  -2   0  11 33787.3 4438.36   1
   2   0   8 19023.2 2267.12  -2
  -2   0  10 19023.2 2267.12   1
   2   0  -9 80822.9 4312.37   1
   2   0   7 92555.6 5079.88  -2
  -2   0   9 92555.6 5079.88   1
   2   0  -8 9138.42 474.206   1
   2   0   6 12665.4 2434.61  -2
  -2   0   8 12665.4 2434.61   1
  -2   0   7 68753.3 1257.75   1
   2   0   5 101217. 3060.68  -2
  -2   0   7 101217. 3060.68   1
   2   0  -6 94587.8 1210.19   1
   2   0   4 146730. 3176.94  -2
  -2   0   6 146730. 3176.94   1
  -2   0   5 1305.28 258.990   1
   2   0   3 1992.05 636.289  -2
  -2   0   5 1992.05 636.289   1
   2   0  -4 565458. 3164.23   1
  -2   0   3 40316.7 609.572   1
  -2   0   2 219296. 1216.09   1
   2   0  -1 212198. 1305.47   1
   2   0   0 272965. 1607.51   1
   2   0   1 47853.0 771.019   1
   2   0   2 470768. 2757.67   1
  -2   0  -3 768.523 257.629   1
   2   0   4 173923. 2569.31   1
   2   0  -6 211271. 4417.20  -2
  -2   0  -4 211271. 4417.20   1
   2   0   5 63428.8 1423.50   1
   2   0  -7 76328.3 3590.31  -2
  -2   0  -5 76328.3 3590.31   1
   2   0   6 8896.04 541.884   1
   2   0  -8 10820.1 1560.29  -2
  -2   0  -6 10820.1 1560.29   1
   2   0   7 58492.7 2482.56   1
  -2   0   9 91546.1 2658.31  -2
   2   0   7 91546.1 2658.31   1
  -2   0  10 8156.12 1971.68  -2
   2   0   8 8156.12 1971.68   1
  -2   0  11 34896.2 3039.96  -2
   2   0   9 34896.2 3039.96   1
  -2   0  12 70251.6 6174.24  -2
   2   0  10 70251.6 6174.24   1
   2   1 -11 39415.4 3761.79   1
   2  -1   9 52331.1 5024.73  -2
  -2   1  11 52331.1 5024.73   1
  -2   1  10 76861.2 3693.31   1
   2  -1   8 99019.5 5429.69  -2
  -2   1  10 99019.5 5429.69   1
   2   1  -9 4785.09 1180.29   1
   2  -1   7 1510.94 2583.37  -2
  -2   1   9 1510.94 2583.37   1
   2   1  -8 115574. 3654.61   1
   2  -1   6 152148. 5745.55  -2
  -2   1   8 152148. 5745.55   1
   2   1  -7 75610.2 1413.89   1
   2  -1   5 100879. 3069.69  -2
  -2   1   7 100879. 3069.69   1
   2   1  -6 27323.0 835.141   1
   2  -1   4 56293.8 3059.86  -2
  -2   1   6 56293.8 3059.86   1
   2   1  -5 189642. 2310.80   1
   2  -1   3 273685. 5215.90  -2
  -2   1   5 273685. 5215.90   1
   2   1  -4 57141.1 1030.63   1
  -2   1   3 70660.9 889.628   1
   2   1  -2 130322. 799.346   1
   2   1  -1 9138.92 257.826   1
   2   1   0 172606. 1275.76   1
   2   1   1 60097.4 759.354   1
  -2   1  -2 193864. 1671.01   1
   2   1   3 271237. 2365.67   1
   2  -1  -5 312621. 5468.74  -2
  -2   1  -3 312621. 5468.74   1
   2   1   4 59994.6 1259.63   1
   2  -1  -6 60097.5 2770.30  -2
  -2   1  -4 60097.5 2770.30   1
   2   1   5 98538.6 2464.59   1
   2  -1  -7 130015. 2625.60  -2
  -2   1  -5 130015. 2625.60   1
   2   1   6 129822. 1951.49   1
   2  -1  -8 171344. 3373.17  -2
  -2   1  -6 171344. 3373.17   1
   2   1   7 5496.47 1408.79   1
  -2  -1   9 6511.35 1916.82  -2
   2   1   7 6511.35 1916.82   1
  -2  -1  10 88483.0 3493.99  -2
   2   1   8 88483.0 3493.99   1
  -2  -1  11 42546.1 3075.75  -2
   2   1   9 42546.1 3075.75   1
  -2  -1  12 9027.83 6364.77  -2
   2   1  10 9027.83 6364.77   1
  -2   2  11 31496.8 3105.27   1
   2  -2   9 44262.8 3188.00  -2
  -2   2  11 44262.8 3188.00   1
   2   2 -10 6660.77 2580.55   1
   2  -2   8 9171.04 2345.80  -2
  -2   2  10 9171.04 2345.80   1
  -2   2   9 78509.1 3110.24   1
   2  -2   7 91130.3 3449.52  -2
  -2   2   9 91130.3 3449.52   1
   2   2  -8 12538.4 1319.81   1
   2  -2   6 13073.2 1656.85  -2
  -2   2   8 13073.2 1656.85   1
   2   2  -7 120556. 2139.50   1
   2  -2   5 170309. 3152.57  -2
  -2   2   7 170309. 3152.57   1
   2   2  -6 105491. 1954.49   1
   2  -2   4 145343. 3135.85  -2
  -2   2   6 145343. 3135.85   1
   2   2  -5 10827.3 377.219   1
   2  -2   3 16061.3 1709.31  -2
  -2   2   5 16061.3 1709.31   1
   2   2  -4 129491. 1073.38   1
  -2   2   3 143351. 1127.92   1
   2   2  -2 66032.2 602.461   1
   2   2  -1 641955. 2120.33   1
   2   2   0 11888.2 277.735   1
   2   2   1 251969. 1707.61   1
  -2   2  -2 152375. 1589.07   1
   2   2   3 5886.06 448.978   1
   2  -2  -5 9377.94 1041.28  -2
  -2   2  -3 9377.94 1041.28   1
   2   2   4 120568. 1694.60   1
   2  -2  -6 154837. 3113.63  -2
  -2   2  -4 154837. 3113.63   1
   2   2   5 141425. 1805.19   1
   2  -2  -7 192601. 3885.34  -2
  -2   2  -5 192601. 3885.34   1
  -2   2  -6 5369.63 617.343   1
   2  -2  -8 8257.83 1813.13  -2
  -2   2  -6 8257.83 1813.13   1
  -2  -2   9 102089. 2615.48  -2
   2   2   7 102089. 2615.48   1
  -2  -2  10 7076.71 2407.71  -2
   2   2   8 7076.71 2407.71   1
  -2  -2  11 50444.8 3377.34  -2
   2   2   9 50444.8 3377.34   1
   2  -3   9 47611.5 3831.88  -2
  -2   3  11 47611.5 3831.88   1
   2   3 -10 58302.8 2895.32   1
   2  -3   8 88844.7 5016.55  -2
  -2   3  10 88844.7 5016.55   1
   2   3  -9 4546.40 1683.36   1
   2  -3   7 3691.43 2129.25  -2
  -2   3   9 3691.43 2129.25   1
   2   3  -8 86842.0 3308.98   1
   2  -3   6 106307. 2043.21  -2
  -2   3   8 106307. 2043.21   1
   2   3  -7 69738.0 1662.68   1
   2  -3   5 93612.9 2314.81  -2
  -2   3   7 93612.9 2314.81   1
   2   3  -6 7213.91 510.167   1
   2  -3   4 12870.0 978.450  -2
  -2   3   6 12870.0 978.450   1
  -2   3   5 205933. 1809.71   1
  -2  -3  -3 254434. 4196.83  -2
   2   3  -5 254434. 4196.83   1
   2   3  -4 12724.2 385.454   1
   2   3  -3 64900.6 773.814   1
   2   3  -2 229064. 1270.39   1
   2   3  -1 23655.8 452.519   1
   2   3   0 172688. 1391.73   1
   2   3   1 139088. 1223.53   1
   2   3   2 13956.8 480.419   1
   2  -3  -4 19300.4 1633.05  -2
  -2   3  -2 19300.4 1633.05   1
  -2   3  -3 156077. 1961.81   1
   2  -3  -5 257518. 3773.41  -2
  -2   3  -3 257518. 3773.41   1
   2   3   4 16411.7 711.069   1
   2  -3  -6 16854.6 1262.36  -2
  -2   3  -4 16854.6 1262.36   1
   2   3   5 81628.3 1733.15   1
   2  -3  -7 99237.9 2157.24  -2
  -2   3  -5 99237.9 2157.24   1
   2   3   6 65047.3 3224.42   1
   2  -3  -8 94606.4 3358.79  -2
  -2   3  -6 94606.4 3358.79   1
   2   3   7 1041.43 2129.22   1
  -2  -3   9 2266.71 2134.07  -2
   2   3   7 2266.71 2134.07   1
  -2  -3  10 107368. 4102.50  -2
   2   3   8 107368. 4102.50   1
  -2  -3  11 42825.6 3439.45  -2
   2   3   9 42825.6 3439.45   1
  -2   4  11 27456.5 5062.71   1
  -2  -4  -8 12885.3 2591.70  -2
   2   4 -10 12885.3 2591.70   1
  -2   4   9 63594.8 4475.04   1
   2  -4   7 79073.8 2626.31  -2
  -2   4   9 79073.8 2626.31   1
   2   4  -8 3539.42 1431.18   1
   2  -4   6 1618.85 2267.06  -2
  -2   4   8 1618.85 2267.06   1
   2   4  -7 42572.4 1348.93   1
   2  -4   5 55824.2 2481.16  -2
  -2   4   7 55824.2 2481.16   1
  -2   4   6 183140. 1982.32   1
  -2   4   5 5719.51 360.210   1
  -2  -4  -3 8562.68 2040.93  -2
   2   4  -5 8562.68 2040.93   1
   2   4  -4 126033. 1395.17   1
  -2  -4  -2 205941. 3399.58  -2
   2   4  -4 205941. 3399.58   1
   2   4  -3 44160.3 671.101   1
   2   4  -2 79642.7 765.399   1
   2   4  -1 108027. 751.857   1
   2   4   0 27282.8 548.425   1
   2   4   1 103436. 1146.57   1
   2   4   2 212447. 1958.05   1
   2  -4  -4 265757. 3026.95  -2
  -2   4  -2 265757. 3026.95   1
   2   4   3 7320.77 592.603   1
   2  -4  -5 8330.91 801.238  -2
  -2   4  -3 8330.91 801.238   1
   2   4   4 199530. 3530.61   1
   2  -4  -6 231811. 4277.50  -2
  -2   4  -4 231811. 4277.50   1
   2   4   5 44186.2 3212.75   1
   2  -4  -7 54677.0 2422.44  -2
  -2   4  -5 54677.0 2422.44   1
   2   4   6 1371.86 2807.07   1
   2  -4  -8 2967.63 1910.81  -2
  -2   4  -6 2967.63 1910.81   1
   2  -4  -9 82947.2 3475.61  -2
  -2   4  -7 82947.2 3475.61   1
  -2  -4  10 11377.4 3280.50  -2
   2   4   8 11377.4 3280.50   1
  -2   4  -9 24547.7 4028.76   1
  -2   5  10 57214.7 4929.93   1
  -2  -5  -8 72329.3 3833.10  -2
   2   5 -10 72329.3 3833.10   1
  -2   5   9 2742.63 3619.82   1
  -2  -5  -7 1703.63 2744.82  -2
   2   5  -9 1703.63 2744.82   1
  -2  -5  -6 105248. 3597.63  -2
   2   5  -8 105248. 3597.63   1
  -2   5   7 53973.4 1938.45   1
   2  -5   5 66842.4 2832.23  -2
  -2   5   7 66842.4 2832.23   1
  -2   5   6 19474.5 736.803   1
   2  -5   4 24785.8 1315.61  -2
  -2   5   6 24785.8 1315.61   1
   2   5  -5 121976. 1932.66   1
   2  -5   3 135506. 3153.30  -2
  -2   5   5 135506. 3153.30   1
   2   5  -4 20608.6 666.974   1
   2  -5   2 32246.9 2234.61  -2
  -2   5   4 32246.9 2234.61   1
   2   5  -3 47953.9 903.107   1
  -2  -5  -1 79431.2 2031.68  -2
   2   5  -3 79431.2 2031.68   1
   2   5  -2 100863. 1125.20   1
   2  -5   0 157996. 2507.70  -2
  -2   5   2 157996. 2507.70   1
   2   5  -1 2613.89 200.910   1
  -2  -5   1 2858.98 1067.43  -2
   2   5  -1 2858.98 1067.43   1
   2   5   0 180000. 1643.35   1
  -2  -5   2 216077. 3022.11  -2
   2   5   0 216077. 3022.11   1
  -2   5  -1 93670.8 1233.93   1
   2  -5  -3 109208. 2128.71  -2
  -2   5  -1 109208. 2128.71   1
  -2   5  -2 35084.6 813.915   1
   2  -5  -4 38980.0 2407.35  -2
  -2   5  -2 38980.0 2407.35   1
   2   5   3 95878.4 1788.60   1
   2  -5  -5 126775. 4370.79  -2
  -2   5  -3 126775. 4370.79   1
   2   5   4 22655.5 2772.70   1
   2  -5  -6 21718.7 1342.05  -2
  -2   5  -4 21718.7 1342.05   1
   2  -5  -7 57425.9 2002.51  -2
  -2   5  -5 57425.9 2002.51   1
   2  -5  -8 89836.2 3435.85  -2
  -2   5  -6 89836.2 3435.85   1
  -2  -5   9 2559.51 4967.86  -2
   2   5   7 2559.51 4967.86   1
   2  -5 -10 55905.9 5037.96  -2
  -2   5  -8 55905.9 5037.96   1
   2  -6   7 84371.6 5634.16  -2
  -2   6   9 84371.6 5634.16   1
   2  -6   6 8698.62 2199.60  -2
  -2   6   8 8698.62 2199.60   1
   2  -6   5 65839.0 2285.04  -2
  -2   6   7 65839.0 2285.04   1
  -2   6   6 63703.2 3568.75   1
   2  -6   4 80892.1 2836.68  -2
  -2   6   6 80892.1 2836.68   1
   2   6  -5-511.267 1230.13   1
   2  -6   3 990.995 1299.80  -2
  -2   6   5 990.995 1299.80   1
   2   6  -4 63809.0 1240.58   1
   2  -6   2 77484.5 3695.59  -2
  -2   6   4 77484.5 3695.59   1
   2   6  -3 45665.1 972.005   1
   2  -6   1 69693.8 3502.14  -2
  -2   6   3 69693.8 3502.14   1
   2   6  -2 46312.3 784.476   1
   2   6  -1 171574. 1350.01   1
   2   6   0 36175.0 685.191   1
  -2  -6   2 48201.9 1417.50  -2
   2   6   0 48201.9 1417.50   1
   2   6   1 80979.0 1333.78   1
  -2  -6   3 94999.5 1863.08  -2
   2   6   1 94999.5 1863.08   1
  -2   6  -2 72405.4 2130.35   1
  -2  -6   4 87126.2 1728.98  -2
   2   6   2 87126.2 1728.98   1
  -2   6  -3 559.759 807.272   1
   2  -6  -5 1221.02 1972.77  -2
  -2   6  -3 1221.02 1972.77   1
   2   6   4 58307.0 4523.42   1
   2  -6  -6 65772.7 2111.37  -2
  -2   6  -4 65772.7 2111.37   1
   2  -6  -7 61307.5 2117.62  -2
  -2   6  -5 61307.5 2117.62   1
   2  -6  -8 14650.3 2044.63  -2
  -2   6  -6 14650.3 2044.63   1
   2  -7   6 58872.7 3869.06  -2
  -2   7   8 58872.7 3869.06   1
   2  -7   5 36253.4 2905.55  -2
  -2   7   7 36253.4 2905.55   1
   2   7  -6 10045.5 1806.78   1
   2  -7   4 10111.2 2261.40  -2
  -2   7   6 10111.2 2261.40   1
   2   7  -5 64047.5 2940.83   1
   2  -7   3 98292.7 3322.27  -2
  -2   7   5 98292.7 3322.27   1
   2   7  -4 19887.9 1446.38   1
   2  -7   2 25154.5 1918.17  -2
  -2   7   4 25154.5 1918.17   1
   2   7  -3 52280.9 2073.57   1
   2  -7   1 67184.5 2614.39  -2
  -2   7   3 67184.5 2614.39   1
   2   7  -2 44651.7 1411.30   1
  -2  -7   0 61733.6 3931.90  -2
   2   7  -2 61733.6 3931.90   1
  -2  -7   1-359.381 1522.86  -2
   2   7  -1-359.381 1522.86   1
  -2   7   0 77968.4 3615.46   1
  -2  -7   2 98936.9 5037.21  -2
   2   7   0 98936.9 5037.21   1
  -2   7  -1 26347.8 2302.41   1
  -2  -7   3 49148.4 3865.31  -2
   2   7   1 49148.4 3865.31   1
  -2  -7   4 22927.2 1919.54  -2
   2   7   2 22927.2 1919.54   1
  -2  -7   5 119145. 3249.49  -2
   2   7   3 119145. 3249.49   1
  -2  -7   6 12514.7 2051.37  -2
   2   7   4 12514.7 2051.37   1
   2  -7  -7 37083.8 3568.96  -2
  -2   7  -5 37083.8 3568.96   1
   2  -8   5 31441.6 6535.73  -2
  -2   8   7 31441.6 6535.73   1
   2  -8   4 68149.2 3508.16  -2
  -2   8   6 68149.2 3508.16   1
   2  -8   3-416.314 2812.32  -2
  -2   8   5-416.314 2812.32   1
   2  -8   2 90969.8 3439.46  -2
  -2   8   4 90969.8 3439.46   1
   2  -8   1 29788.6 2358.92  -2
  -2   8   3 29788.6 2358.92   1
  -2  -8   0 21668.5 2262.39  -2
   2   8  -2 21668.5 2262.39   1
  -2   8   1 79067.1 3895.10   1
  -2  -8   1 115517. 6364.17  -2
   2   8  -1 115517. 6364.17   1
  -2  -8   2 14994.0 2205.71  -2
   2   8   0 14994.0 2205.71   1
  -2  -8   3 29273.9 2397.26  -2
   2   8   1 29273.9 2397.26   1
   2  -8  -4 94406.3 4435.10  -2
  -2   8  -2 94406.3 4435.10   1
   2  -8  -5 4898.83 3772.39  -2
  -2   8  -3 4898.83 3772.39   1
   2  -8  -6 61678.9 4464.33  -2
  -2   8  -4 61678.9 4464.33   1
   2  -9  -1 1812.80 3989.81  -2
  -2   9   1 1812.80 3989.81   1
   2  -9  -2 71916.5 4845.51  -2
  -2   9   0 71916.5 4845.51   1
   2  -9  -3 19936.0 4538.72  -2
  -2   9  -1 19936.0 4538.72   1
   2  -9  -4 2405.56 4873.60  -2
  -2   9  -2 2405.56 4873.60   1
  -3  -9   3-3482.39 6800.29   1
  -3   8  -2 42958.4 4061.83  -2
   3  -8  -5 42958.4 4061.83   1
  -3  -8   4 816.802 4812.02   1
  -3   8  -1 6783.37 3535.56  -2
   3  -8  -4 6783.37 3535.56   1
  -3  -8   3 48250.5 3243.46   1
  -3   8   0 58460.6 4077.44  -2
   3  -8  -3 58460.6 4077.44   1
  -3  -8   2 20024.4 1813.48   1
   3  -8  -1 15464.9 1716.57   1
  -3  -8   0 48521.9 2566.15   1
   3  -7  -8-1018.33 2193.54   1
  -3  -7   7 47582.5 1863.40   1
   3  -7  -6 8225.74 1263.03   1
  -3  -7   5 31057.6 1434.70   1
  -3  -7   4 70535.4 2051.98   1
  -3  -7   3 1075.50 942.931   1
  -3  -7   2 39648.2 2187.94   1
   3  -7  -1 36656.7 2020.23   1
  -3  -7   0 6792.55 1318.58   1
  -3  -7  -1 86652.8 3147.50   1
  -3  -7  -2 23713.7 1789.06   1
  -3  -7  -3 24373.5 1898.98   1
  -3  -7  -4 50931.4 3048.41   1
   3  -7   5 2911.46 3058.98   1
   3  -6  -9 8152.37 2208.62   1
  -3  -6   8 54182.9 2169.67   1
  -3  -6   7-65.6515 1283.58   1
  -3  -6   6 52152.6 1690.51   1
  -3  -6   5 44889.5 1342.85   1
  -3  -6   4 1422.31 940.544   1
  -3  -6   3 99641.1 1402.07   1
   3  -6  -2 25707.6 624.246   1
   3  -6  -1 31408.2 696.935   1
   3  -6   0 80249.8 1428.40   1
  -3  -6  -1 2625.15 568.822   1
  -3  -6  -2 66839.7 2547.37   1
  -3  -6  -3 40204.1 1473.65   1
  -3  -6  -4 2736.96 1026.48   1
  -3  -6  -5 54086.1 1892.22   1
   3  -6   6 14025.5 2163.26   1
   3  -5 -10 36027.2 2220.02   1
   3  -5  -9 24910.8 1620.74   1
  -3  -5   8 2246.53 1531.36   1
  -3  -5   7 79215.7 2020.29   1
  -3  -5   6 3631.35 748.998   1
  -3  -5   5 24133.3 966.332   1
  -3  -5   4 191110. 1941.64   1
   3  -5  -3 8168.72 370.981   1
   3  -5  -2 65237.5 905.886   1
   3  -5  -1 103680. 1317.64   1
   3  -5   0 20647.0 683.813   1
   3  -5   1 90203.2 1694.82   1
   3  -5   2 60796.3 1694.55   1
  -3  -5  -3 35904.6 815.287   1
  -3  -5  -4 50351.5 1870.40   1
  -3  -5  -5 3563.96 1301.48   1
  -3  -5  -6 49181.8 2474.67   1
  -3  -5  -7 23646.8 3080.53   1
  -3  -5  -8-100.108 4086.03   1
  -3  -4  10 14244.1 2131.62   1
  -3  -4   9 18878.0 1583.14   1
  -3  -4   8 59156.0 2589.10   1
  -3  -4   7 3134.49 846.047   1
  -3  -4   6 75202.9 1708.27   1
  -3  -4   5 91093.0 1266.50   1
   3  -4  -4 12561.1 460.148   1
  -3  -4   3 114502. 1314.81   1
  -3  -4   2 47988.2 757.411   1
  -3  -4   1 42382.1 915.343   1
  -3  -4   0 126575. 1545.95   1
  -3  -4  -1 1338.26 428.120   1
  -3  -4  -2 105393. 1189.56   1
   3  -4   3 84528.7 1342.95   1
  -3  -4  -4 7671.50 610.211   1
  -3  -4  -5 84834.9 1323.17   1
  -3  -4  -6 21066.0 1655.50   1
  -3  -4  -7 16786.2 2247.92   1
   3  -4   8 51134.2 3255.84   1
  -3  -3  10 46485.2 2326.51   1
  -3  -3   9 54035.7 1869.97   1
  -3  -3   8 6413.54 919.197   1
  -3  -3   7 71167.0 1550.37   1
   3  -3  -6 36319.3 1052.48   1
  -3  -3   5 135800. 1649.76   1
  -3  -3   4 197214. 2020.32   1
  -3  -3   3 3289.01 264.882   1
  -3  -3   2 152274. 1322.35   1
  -3  -3   1 214143. 1873.33   1
   3  -3   0 4833.63 377.373   1
   3  -3   1 193205. 1319.97   1
   3  -3   2 66868.6 1317.18   1
   3  -3   3 12047.7 603.483   1
   3  -3   4 93188.0 1172.94   1
  -3  -3  -5 2171.11 599.737   1
  -3  -3  -6 63951.8 2193.52   1
  -3  -3  -7 46891.4 2745.45   1
  -3  -3  -8 2462.76 2497.21   1
   3  -3   9 37915.7 5403.18   1
   3  -2 -11 44816.5 3099.02   1
   3  -2 -10 25473.5 1855.60   1
  -3  -2   9 35604.5 1475.72   1
  -3  -2   8 97423.7 1953.53   1
  -3  -2   7 6135.47 484.837   1
   3  -2  -6 87876.8 1456.28   1
  -3  -2   5 82013.6 1273.77   1
   3  -2  -4 14625.6 481.309   1
  -3  -2   3 225907. 1676.91   1
   3  -2  -2 70636.7 779.197   1
  -3  -2   1 77720.8 958.712   1
   3  -2   0 182439. 1400.46   1
   3  -2   1 3965.05 313.306   1
   3  -2   2 74992.0 1763.13   1
   3  -2   3 115220. 1187.49   1
   3  -2   4 18767.5 634.919   1
  -3  -2  -5 134566. 2233.33   1
   3  -2   6 21188.7 1283.74   1
   3  -2   7 26658.0 2124.16   1
  -3  -2  -8 64422.1 3284.33   1
   3  -2   9 4054.68 4883.20   1
  -3  -1  11-2280.97 2260.30   1
  -3  -1  10 36700.8 2378.49   1
  -3  -1   9 28369.3 735.733   1
  -3  -1   8 10618.9 720.715   1
  -3  -1   7 80081.8 1424.91   1
  -3  -1   6 42833.1 901.020   1
  -3  -1   5 135012. 1631.08   1
   3  -1  -4 170903. 1538.69   1
   3  -1  -3 35367.5 620.646   1
  -3  -1   2 455486. 1985.36   1
  -3  -1   1 144712. 1267.43   1
  -3  -1   0 2459.80 200.451   1
   3  -1   1 329408. 2321.88   1
   3  -1   2 56403.4 1249.67   1
   3  -1   3 22024.0 603.351   1
  -3  -1  -4 130190. 1740.69   1
  -3  -1  -5 67.7570 753.906   1
  -3  -1  -6 25504.7 1422.76   1
  -3  -1  -7 63496.6 2300.51   1
  -3  -1  -8 1726.47 2276.15   1
   3  -1   9 44050.0 4317.58   1
  -3   0  11 70639.2 3411.90   1
  -3   0  10 8759.47 1127.20   1
  -3   0   9 31328.7 1011.99   1
  -3   0   8 134265. 1919.44   1
   3   0  -7 10150.8 407.679   1
  -3   0   6 82922.7 1162.82   1
   3   0  -5 53928.4 956.248   1
  -3   0   4 14136.7 368.221   1
   3   0  -3 370617. 2078.45   1
  -3   0   2 47041.9 667.483   1
   3   0  -1 39398.2 722.791   1
   3   0   0 375620. 2697.15   1
   3   0   1 34558.2 774.980   1
   3   0   2 93448.0 1378.70   1
   3   0   3 35767.0 823.586   1
   3   0   4 34864.2 907.555   1
  -3   0  -5 87452.0 1956.29   1
  -3   0  -6 36479.3 1144.60   1
  -3   0  -7 66702.8 2391.05   1
  -3   0  -8 65413.6 3359.83   1
   3   0   9 5679.84 4461.65   1
  -3   1  11-154.771 2448.90   1
  -3   1  10 18000.6 1398.23   1
  -3   1   9 72216.8 1792.38   1
  -3   1   8 9982.14 752.772   1
  -3   1   7 90884.6 1405.72   1
  -3   1   6 37023.0 872.267   1
  -3   1   5 133434. 1461.90   1
  -3   1   4 180905. 1694.38   1
  -3   1   3 35793.8 521.820   1
   3   1  -2 457225. 1986.67   1
   3   1  -1 153783. 1213.42   1
  -3   1   0 2811.00 279.857   1
   3   1   1 333783. 1987.00   1
   3   1   2 55585.1 1035.43   1
   3   1   3 28186.1 847.794   1
   3   1   4 115932. 1620.29   1
   3   1   5 671.060 471.140   1
  -3   1  -6 64294.0 2264.36   1
  -3   1  -7 64413.6 2390.87   1
  -3   1  -8 4115.87 2024.29   1
   3   1   9 39407.0 4495.61   1
  -3   2  12-1203.13 5230.38   1
  -3   2  11 51218.0 3024.83   1
  -3   2  10 27915.6 1454.50   1
  -3   2   9 33079.8 1156.73   1
   3   2  -8 101899. 2248.63   1
  -3   2   7 6850.76 573.255   1
  -3   2   6 98435.7 1558.88   1
  -3   2   5 82064.8 1043.03   1
  -3   2   4 14296.6 407.528   1
   3   2  -3 230670. 1465.75   1
   3   2  -2 71930.1 815.368   1
   3   2  -1 88914.6 916.595   1
   3   2   0 196860. 1734.23   1
  -3   2  -1 6197.22 426.246   1
  -3   2  -2 80209.5 1235.81   1
   3   2   3 115175. 1569.40   1
   3   2   4 19623.0 807.962   1
  -3   2  -5 129741. 2422.42   1
  -3   2  -6 20299.2 1039.37   1
   3   2   7 31995.7 2229.21   1
  -3   2  -8 69067.3 3473.76   1
  -3   3  11-326.310 2822.84   1
  -3   3  10 55014.4 2113.22   1
  -3   3   9 51344.8 1874.32   1
   3   3  -8 5810.13 840.447   1
  -3   3   7 85763.2 1500.17   1
  -3   3   6 33929.8 837.077   1
  -3   3   5 145584. 1398.17   1
  -3   3   4 227982. 1374.07   1
   3   3  -3 2627.26 215.114   1
   3   3  -2 152906. 1095.65   1
   3   3  -1 239577. 1576.05   1
   3   3   0 7502.64 394.683   1
   3   3   1 179170. 1671.53   1
   3   3   2 72787.6 1180.74   1
  -3   3  -3 16224.8 575.453   1
  -3   3  -4 86826.7 1615.32   1
   3   3   5 5017.01 941.771   1
  -3   3  -6 62536.9 2129.99   1
  -3   3  -7 48548.7 2752.04   1
  -3   3  -8 4555.27 2351.79   1
  -3   4  11 65993.5 4943.60   1
   3   4 -10 21287.1 1966.87   1
  -3   4   9 24867.8 1626.10   1
  -3   4   8 58878.4 2103.71   1
   3   4  -7 2896.52 699.833   1
  -3   4   6 86283.5 1056.07   1
   3   4  -5 99272.3 1190.45   1
   3   4  -4 13739.3 456.938   1
   3   4  -3 121508. 1119.81   1
   3   4  -2 54086.3 779.978   1
   3   4  -1 43448.4 643.876   1
   3   4   0 136279. 1414.68   1
   3   4   1 1230.15 338.156   1
   3   4   2 121694. 1486.51   1
   3   4   3 93591.2 1637.35   1
   3   4   4 8724.05 668.572   1
  -3   4  -5 85802.8 2152.27   1
  -3   4  -6 22171.2 1841.94   1
   3   4   7 18966.7 2243.87   1
  -3   4  -8 58391.3 4520.96   1
   3   5 -10 36861.5 2855.00   1
   3   5  -9 32801.3 2331.62   1
   3   5  -8 3243.04 1707.87   1
   3  -5   5 5818.17 2754.75  -2
  -3   5   8 5818.17 2754.75   1
  -3   5   7 92737.1 1934.44   1
   3   5  -6 3591.70 624.771   1
   3   5  -5 30488.1 761.345   1
   3   5  -4 209160. 1838.32   1
   3   5  -3 9783.48 387.208   1
   3   5  -2 73756.9 1216.16   1
   3   5  -1 123095. 1466.08   1
   3   5   0 21905.9 678.661   1
   3   5   1 99937.7 1535.48   1
   3   5   2 66071.1 1320.50   1
   3   5   3 35141.2 1044.73   1
  -3   5  -4 43723.6 1730.26   1
  -3   5  -5 3066.97 1064.61   1
  -3   5  -6 50420.3 2179.18   1
  -3   5  -7 25191.3 3013.45   1
  -3   5  -8-5684.31 4467.38   1
  -3   6   8 68775.7 3435.28   1
   3  -6   5 90894.5 4650.57  -2
  -3   6   8 90894.5 4650.57   1
   3   6  -7 663.620 1718.59   1
   3  -6   4 1280.18 2953.80  -2
  -3   6   7 1280.18 2953.80   1
  -3   6   6 58579.4 2127.29   1
  -3   6   5 56512.0 1601.25   1
   3   6  -4 2141.73 517.493   1
   3   6  -3 118027. 1142.82   1
   3   6  -2 29373.2 730.911   1
   3   6  -1 35218.3 852.967   1
   3   6   0 86929.7 1269.29   1
   3   6   1 3811.02 482.371   1
   3   6   2 75098.2 1317.99   1
  -3   6  -3 38458.9 1555.75   1
  -3   6  -4 2787.97 1077.74   1
  -3   6  -5 60487.9 2194.43   1
  -3   6  -6 12810.6 2539.09   1
  -3   7   8-52.0642 3662.30   1
  -3   7   7 56807.3 3893.35   1
   3  -7   4 71480.0 4743.64  -2
  -3   7   7 71480.0 4743.64   1
  -3   7   6 13657.7 2528.15   1
   3  -7   3 17330.2 3597.80  -2
  -3   7   6 17330.2 3597.80   1
  -3   7   5 31671.6 2258.42   1
   3  -7   2 39068.0 3609.93  -2
  -3   7   5 39068.0 3609.93   1
  -3   7   4 85692.3 3379.55   1
   3   7  -3 2351.52 1223.64   1
   3   7  -2 51841.3 2100.80   1
   3   7  -1 42833.1 1848.08   1
   3   7   0 4411.25 1342.34   1
   3   7   1 94566.5 2873.39   1
   3   7   2 19820.0 2154.07   1
   3  -7  -5 32047.0 2967.38  -2
  -3   7  -2 32047.0 2967.38   1
   3   7   3 23331.0 1666.92   1
  -3   7  -4 56295.5 3774.45   1
  -3   8   6 40054.8 3590.44   1
   3  -8   3 44742.9 5570.72  -2
  -3   8   6 44742.9 5570.72   1
  -3   8   5 39152.1 3057.62   1
   3  -8   2 53296.5 4937.75  -2
  -3   8   5 53296.5 4937.75   1
  -3   8   4 2834.90 2697.68   1
  -3   8   3 52911.5 3568.60   1
  -3  -8   1 26228.1 2587.34  -2
   3   8  -2 26228.1 2587.34   1
  -3   8   1 23371.2 2477.71   1
  -3  -8   2 27406.2 4294.42  -2
   3   8  -1 27406.2 4294.42   1
  -3   8   0 49640.0 3531.60   1
   3   8   1 3636.17 4349.97   1
   3  -8  -4 1376.14 3757.47  -2
  -3   8  -1 1376.14 3757.47   1
   3  -8  -5 55402.6 4526.90  -2
  -3   8  -2 55402.6 4526.90   1
   3  -9   0 1218.42 5181.31  -2
  -3   9   3 1218.42 5181.31   1
  -3   9   2 35592.7 3631.92   1
  -3   9   1 40519.9 3526.99   1
  -3   9   0 5588.67 3571.22   1
  -4  -8   4 26244.7 5347.43   1
  -4  -8   3 14946.1 5126.93   1
  -4  -8   2 75745.1 5936.31   1
  -4  -8   1 14988.6 5619.55   1
   4  -7  -8 13392.0 2680.21   1
  -4  -7   7 13029.0 2949.28   1
  -4  -7   6 39478.6 1944.53   1
  -4  -7   5 2883.11 1240.92   1
  -4  -7   4 30962.1 1466.70   1
   4  -7  -3 56513.3 2554.66   1
  -4  -7   2-324.584 1585.80   1
  -4  -7   1 67851.9 2845.23   1
   4  -7   0 29888.8 1883.62   1
  -4  -7  -1 12919.1 1788.64   1
  -4  -7  -2 67451.2 5464.05   1
   4  -6  -9 6788.36 3432.98   1
  -4  -6   8 26367.6 1935.99   1
  -4  -6   7 48821.6 2381.08   1
   4  -6  -6 1648.26 1219.96   1
  -4  -6   5 68700.1 2074.62   1
  -4  -6   4 18846.8 938.862   1
   4  -6  -3 25090.5 1141.35   1
   4  -6  -2 115592. 1835.48   1
  -4  -6   1 10588.5 908.508   1
  -4  -6   0 17154.2 1045.80   1
  -4  -6  -1 86741.1 2130.21   1
   4  -6   2 2081.18 1100.17   1
   4  -6   3 61262.0 2342.49   1
   4  -6   4 26151.0 1768.07   1
  -4  -6  -5 10529.7 2650.66   1
  -4  -5   9 41843.3 2330.73   1
   4  -5  -8 26723.4 1866.99   1
  -4  -5   7 7316.22 1178.41   1
  -4  -5   6 96413.8 2207.30   1
   4  -5  -5 8789.59 585.346   1
  -4  -5   4 52679.3 1147.56   1
  -4  -5   3 91173.7 1430.27   1
   4  -5  -2 598.192 603.312   1
   4  -5  -1 49671.8 1125.98   1
   4  -5   0 34429.3 1042.22   1
   4  -5   1 14819.7 842.447   1
   4  -5   2 88747.4 2087.56   1
   4  -5   3 5777.75 1077.05   1
   4  -5   4 50519.8 2272.07   1
   4  -5   5 55373.6 2564.63   1
  -4  -5  -6-4208.85 2940.98   1
  -4  -4   9 6571.80 1550.18   1
  -4  -4   8 52053.5 1925.95   1
  -4  -4   7 58708.5 1908.96   1
   4  -4  -6 969.457 613.859   1
   4  -4  -5 87918.6 1958.98   1
  -4  -4   4 46761.9 1352.26   1
  -4  -4   3 25203.6 967.939   1
   4  -4  -2 164223. 2015.80   1
   4  -4  -1 18950.4 727.822   1
   4  -4   0 79001.6 1496.57   1
   4  -4   1 54997.8 1526.03   1
   4  -4   2 7851.84 316.452   1
   4  -4   3 81814.9 1284.36   1
   4  -4   4 73571.7 2322.96   1
   4  -4   5 8376.55 1323.02   1
   4  -4   6 58339.7 2444.59   1
  -4  -4  -7 3389.61 3487.42   1
  -4  -3  10 357.861 1838.76   1
  -4  -3   9 89528.3 3080.34   1
  -4  -3   8 37382.2 1191.71   1
  -4  -3   7 13833.7 749.610   1
  -4  -3   6 126194. 1628.60   1
  -4  -3   5 21261.9 821.240   1
  -4  -3   4 44813.6 1100.88   1
  -4  -3   3 94257.9 1508.00   1
   4  -3  -2 3040.05 291.788   1
   4  -3  -1 109241. 1390.35   1
   4  -3   0 67856.5 828.395   1
   4  -3   1 67249.4 1010.10   1
   4  -3   2 93864.8 1351.99   1
   4  -3   3 11099.5 631.481   1
   4  -3   4 81129.0 1938.88   1
   4  -3   5 79856.1 2070.71   1
   4  -3   6 932.215 1738.54   1
  -4  -3  -7 49344.0 3058.94   1
   4  -2 -11 4001.47 2848.71   1
  -4  -2  10 58422.8 2145.23   1
  -4  -2   9 678.726 814.863   1
  -4  -2   8 49124.1 1273.95   1
  -4  -2   7 127076. 2382.02   1
  -4  -2   6 1025.54 383.505   1
  -4  -2   5 173178. 1954.98   1
  -4  -2   4 86497.5 1324.16   1
  -4  -2   3 71963.1 1113.71   1
   4  -2  -2 76093.5 1070.67   1
   4  -2  -1 62455.2 922.219   1
   4  -2   0 98597.1 1185.99   1
   4  -2   1 135470. 1476.60   1
  -4  -2  -2 649.551 331.484   1
   4  -2   3 197775. 2781.71   1
   4  -2   4 35159.0 1303.62   1
   4  -2   5 5110.10 724.257   1
  -4  -2  -6 60988.9 3032.49   1
  -4  -2  -7 4826.58 2409.67   1
   4  -1 -12 26486.4 3919.15   1
  -4  -1  11 49603.1 2793.42   1
  -4  -1  10 2009.46 1318.76   1
  -4  -1   9 68550.6 1484.62   1
  -4  -1   8 42198.1 1313.19   1
  -4  -1   7 30009.9 942.406   1
   4  -1  -6 189104. 1833.34   1
  -4  -1   5 47782.5 1101.99   1
  -4  -1   4 48784.5 920.168   1
  -4  -1   3 96034.8 1241.21   1
   4  -1  -2 1558.84 261.262   1
   4  -1  -1 180534. 1821.78   1
   4  -1   0 23160.4 636.801   1
   4  -1   1 47927.1 951.154   1
   4  -1   2 225615. 2505.48   1
   4  -1   3 12294.7 689.626   1
   4  -1   4 74992.6 1603.63   1
  -4  -1  -5 103107. 2574.94   1
   4  -1   6 6661.28 1862.28   1
  -4  -1  -7 58550.2 3245.79   1
   4   0 -12 20577.2 4103.23   1
  -4   0  11 12107.4 2292.62   1
  -4   0  10 48037.1 2252.08   1
  -4   0   9 2741.30 484.868   1
  -4   0   8 107496. 1134.82   1
  -4   0   7 177298. 1369.75   1
  -4   0   6 4451.84 275.214   1
  -4   0   5 59639.4 915.418   1
  -4   0   4 162433. 1784.72   1
  -4   0   3 12717.8 360.293   1
   4   0  -2 265246. 2124.04   1
  -4   0   1 6846.90 396.300   1
   4   0   0 169990. 1792.60   1
   4   0   1 64586.6 1344.64   1
   4   0   2 1085.45 307.123   1
   4   0   3 124915. 1953.29   1
  -4   0  -4 54666.0 2468.20   1
   4   0   5 5866.67 939.074   1
  -4   0  -6 108676. 2969.23   1
   4   0   7 1337.79 1984.80   1
   4   1 -12 37238.2 3983.26   1
  -4   1  11 50969.2 3007.63   1
  -4   1  10 1671.24 1538.42   1
  -4   1   9 68638.8 1691.38   1
  -4   1   8 46000.2 1246.08   1
  -4   1   7 30527.7 706.690   1
   4   1  -6 190693. 1820.63   1
   4   1  -5 46315.1 844.201   1
  -4   1   4 46745.5 767.570   1
   4   1  -3 106040. 1155.93   1
   4   1  -2 2123.29 272.291   1
   4   1  -1 163213. 1730.39   1
   4   1   0 23257.9 652.187   1
   4   1   1 50853.7 897.730   1
   4   1   2 233300. 2274.55   1
   4   1   3 8679.24 562.643   1
   4   1   4 77712.1 1883.51   1
  -4   1  -5 114452. 1950.83   1
  -4   1  -6 6068.50 1645.03   1
  -4   1  -7 56318.7 3175.22   1
  -4   2  11 9155.46 2493.29   1
  -4   2  10 66411.2 2126.22   1
  -4   2   9 2941.63 801.753   1
  -4   2   8 49993.3 1658.05   1
  -4   2   7 128504. 2089.00   1
  -4   2   6 1435.66 228.332   1
  -4   2   5 174629. 1553.29   1
   4   2  -4 91053.7 977.058   1
   4   2  -3 78963.1 900.510   1
   4   2  -2 96998.2 1014.18   1
   4   2  -1 65611.8 1032.36   1
   4   2   0 99132.2 1308.09   1
   4   2   1 147972. 1797.06   1
   4   2   2 712.546 429.358   1
   4   2   3 194877. 2559.66   1
  -4   2  -4 34785.0 1154.68   1
  -4   2  -5 6628.90 1191.24   1
  -4   2  -6 62082.6 3046.38   1
   4   2   7 4385.33 2261.91   1
  -4   3  11 36890.3 4212.22   1
  -4   3  10 1157.55 1490.42   1
  -4   3   9 103382. 2498.16   1
  -4   3   8 36920.5 1274.48   1
  -4   3   7 15752.2 657.086   1
  -4   3   6 132295. 1379.06   1
   4   3  -5 24463.7 651.475   1
   4   3  -4 42541.7 695.617   1
   4   3  -3 108397. 1031.06   1
   4   3  -2 2721.97 217.984   1
   4   3  -1 119260. 1184.68   1
   4   3   0 70819.6 1157.87   1
   4   3   1 67709.0 1169.79   1
   4   3   2 84901.3 1675.03   1
   4   3   3 9813.46 840.518   1
  -4   3  -4 80645.4 2057.44   1
  -4   3  -5 76612.1 2094.61   1
  -4   3  -6-612.750 1511.34   1
  -4   3  -7 55306.7 4103.02   1
  -4   4   9 5676.29 1433.83   1
  -4   4   8 65166.7 1589.46   1
  -4   4   7 53256.3 1227.90   1
   4   4  -6 1446.00 520.328   1
   4   4  -5 107312. 1300.88   1
   4   4  -4 54356.7 822.405   1
   4   4  -3 26829.3 523.800   1
   4   4  -2 227792. 1815.27   1
   4   4  -1 20936.1 543.004   1
   4   4   0 80935.0 1508.06   1
   4   4   1 64047.0 1397.91   1
   4   4   2 9623.94 648.265   1
  -4   4  -3 75326.3 2205.90   1
  -4   4  -4 76107.8 2366.16   1
   4   4   5 11454.0 1245.98   1
  -4   4  -6 54846.0 2312.39   1
  -4   4  -7 1564.28 3602.36   1
  -4   5   9 58256.2 4312.51   1
  -4   5   8 33520.4 2313.13   1
  -4   5   7 9128.07 951.438   1
   4   5  -6 105695. 1703.91   1
   4   5  -5 10689.2 564.522   1
   4   5  -4 65619.4 962.918   1
   4   5  -3 102877. 1364.79   1
   4   5  -2 1468.13 438.707   1
   4   5  -1 70973.0 1349.72   1
   4   5   0 42186.8 1043.60   1
   4   5   1 15329.2 752.044   1
   4   5   2 94233.0 1751.08   1
   4   5   3 6576.58 862.034   1
  -4   5  -4 51550.6 1968.93   1
  -4   5  -5 51943.8 2178.19   1
  -4   5  -6 248.375 2871.01   1
  -4   5  -7 35189.2 3970.39   1
  -4   6   8 32245.5 3201.44   1
  -4   6   7 60690.3 3204.61   1
   4   6  -6-515.026 1096.60   1
   4   6  -5 89516.1 2157.28   1
   4   6  -4 24442.9 928.930   1
   4   6  -3 24246.7 744.479   1
   4   6  -2 121229. 1700.22   1
   4   6  -1 10808.8 646.256   1
   4   6   0 17519.5 710.481   1
   4   6   1 84006.9 1808.34   1
  -4   6  -2 3238.16 1017.32   1
  -4   6  -3 72554.3 2330.53   1
  -4   6  -4 24446.8 1486.25   1
  -4   7   6 54511.3 2972.11   1
   4   7  -5 4556.42 2161.06   1
  -4   7   4 36255.9 1901.81   1
   4   7  -3 61121.3 2112.94   1
   4   7  -2 112.965 1282.47   1
   4   7  -1 77169.0 2300.00   1
  -4   7   0 27984.2 1740.50   1
   4   7   1 10054.1 1573.23   1
  -4   7  -2 62517.2 3237.32   1
   4   8  -5 36227.6 5549.87   1
   4   8  -4 28621.5 2722.10   1
   4   8  -3 9920.95 2510.36   1
  -4   8   2 72246.1 3354.92   1
  -4   8   1 5359.30 2521.18   1
   4   8   0 30857.2 4902.99   1
  -5  -7   7 8611.14 3181.46   1
  -5  -7   6 17357.1 2605.90   1
  -5  -7   5 49368.1 3048.00   1
  -5  -6   8 4097.92 2068.07   1
  -5  -6   7 32965.7 1909.90   1
  -5  -6   6 36007.4 1927.21   1
  -5  -6   5 5282.00 1230.42   1
   5  -6  -4 45896.8 2008.45   1
   5  -6  -3 12628.9 1214.55   1
   5  -6  -2 35466.5 1804.42   1
   5  -6  -1 66404.6 2399.56   1
   5  -6   0 1284.31 1209.63   1
   5  -6   1 48535.8 2162.42   1
   5  -6   2 36758.2 1907.73   1
  -5  -6  -3 2332.05 2422.51   1
  -5  -6  -4 42887.7 2933.96   1
   5  -5  -9 2872.38 2580.65   1
  -5  -5   8 53506.1 2633.53   1
  -5  -5   7 16038.4 1398.69   1
  -5  -5   6 35998.0 1821.31   1
  -5  -5   5 64175.2 1466.47   1
  -5  -5   4 1164.68 685.243   1
   5  -5  -3 52543.4 1356.17   1
   5  -5  -2 48266.8 1148.47   1
   5  -5  -1 9736.24 849.711   1
   5  -5   0 111778. 2373.53   1
   5  -5   1 31751.4 1692.08   1
   5  -5   2 20088.0 1397.36   1
   5  -5   3 53021.7 2382.02   1
  -5  -5  -4 853.600 1829.38   1
  -5  -5  -5 34931.9 3127.38   1
  -5  -4   9 49644.4 2004.81   1
   5  -4  -8 741.299 1415.98   1
  -5  -4   7 57612.2 1858.71   1
  -5  -4   6 34755.3 1391.33   1
  -5  -4   5 3976.89 666.451   1
  -5  -4   4 115856. 1946.52   1
   5  -4  -3 17464.0 920.841   1
   5  -4  -2 39613.5 1010.24   1
   5  -4  -1 110812. 1869.02   1
   5  -4   0 593.990 638.247   1
   5  -4   1 59411.0 2175.25   1
   5  -4   2 55749.5 1085.32   1
   5  -4   3 5582.70 1135.40   1
   5  -4   4 66924.9 2391.60   1
   5  -4   5 15895.9 1728.41   1
  -5  -3   9 3869.88 1056.50   1
  -5  -3   8 93143.2 2241.03   1
   5  -3  -7 7104.48 848.292   1
   5  -3  -6 18704.2 930.488   1
  -5  -3   5 135271. 2082.24   1
  -5  -3   4-67.6450 458.778   1
   5  -3  -3 101684. 1316.62   1
   5  -3  -2 70674.1 1098.46   1
   5  -3  -1 19617.1 599.792   1
   5  -3   0 139597. 1537.67   1
   5  -3   1 59779.4 1263.45   1
   5  -3   2 28045.4 928.414   1
   5  -3   3 47950.3 1502.20   1
   5  -3   4 3774.58 877.168   1
   5  -3   5 56157.7 2307.05   1
  -5  -3  -6 24625.5 3055.12   1
   5  -2 -11 10478.3 3294.60   1
  -5  -2  10 21484.0 1698.42   1
  -5  -2   9 57842.3 2275.37   1
  -5  -2   8 4228.30 1071.10   1
  -5  -2   7 57036.1 1748.24   1
  -5  -2   6 61890.2 1488.33   1
  -5  -2   5 9003.42 600.611   1
  -5  -2   4 163627. 1999.25   1
   5  -2  -3 19353.9 480.486   1
   5  -2  -2 37893.0 803.309   1
   5  -2  -1 138294. 1473.82   1
   5  -2   0 702.965 337.407   1
   5  -2   1 117800. 1690.84   1
   5  -2   2 75511.7 1845.67   1
   5  -2   3 7747.91 672.065   1
   5  -2   4 64249.3 1782.80   1
   5  -2   5 28638.8 2297.09   1
   5  -2   6 29269.4 2406.17   1
   5  -1 -12 550.987 4370.09   1
   5  -1 -11 40569.9 3383.58   1
  -5  -1  10 43268.4 2087.08   1
  -5  -1   9 4675.03 792.971   1
  -5  -1   8 54599.1 1472.74   1
  -5  -1   7 15760.8 1076.28   1
  -5  -1   6 108241. 2092.40   1
  -5  -1   5 134725. 1769.65   1
  -5  -1   4 4806.18 436.303   1
   5  -1  -3 134483. 1791.87   1
   5  -1  -2 114807. 1580.45   1
   5  -1  -1 13048.4 584.957   1
   5  -1   0 175968. 2073.12   1
   5  -1   1 50417.7 1297.94   1
   5  -1   2 27393.3 921.091   1
   5  -1   3 94681.3 1787.64   1
   5  -1   4 1961.34 804.209   1
  -5  -1  -5 37972.8 2448.41   1
   5  -1   6 31426.0 2641.65   1
   5   0 -12 30734.8 4370.92   1
  -5   0  11 19706.8 2377.88   1
  -5   0  10 36072.9 1971.71   1
  -5   0   9 86114.9 2244.13   1
  -5   0   8 8353.47 903.209   1
  -5   0   7 69228.7 1477.35   1
  -5   0   6 46015.8 1109.87   1
  -5   0   5 7142.33 431.953   1
   5   0  -4 112734. 1528.41   1
   5   0  -3 43237.4 867.162   1
   5   0  -2 82593.4 1304.94   1
   5   0  -1 125455. 1641.68   1
   5   0   0 229.305 368.595   1
   5   0   1 95797.3 1604.88   1
   5   0   2 117133. 1803.29   1
   5   0   3 4787.14 570.434   1
  -5   0  -4 97483.4 2216.18   1
   5   0   5 10291.4 1220.61   1
   5   0   6 19434.2 2268.66   1
  -5   1  11 41520.9 2687.99   1
  -5   1  10 44036.1 1942.61   1
  -5   1   9 4475.20 842.149   1
  -5   1   8 54213.3 1093.90   1
  -5   1   7 19728.2 866.538   1
  -5   1   6 110333. 1653.39   1
  -5   1   5 138831. 1637.99   1
   5   1  -4 4706.77 290.046   1
   5   1  -3 142085. 1365.16   1
   5   1  -2 118650. 1414.68   1
   5   1  -1 13955.9 606.954   1
   5   1   0 177454. 1728.71   1
   5   1   1 55540.7 1149.26   1
   5   1   2 25386.8 1147.60   1
   5   1   3 96279.4 2220.61   1
   5   1   4 1667.16 780.868   1
  -5   1  -5 25635.9 1237.02   1
   5   1   6 32259.2 1919.84   1
  -5   2  11 7781.49 3958.26   1
  -5   2  10 21670.4 1523.89   1
  -5   2   9 67294.5 1983.55   1
  -5   2   8 4244.54 840.499   1
  -5   2   7 60818.8 1157.91   1
  -5   2   6 62720.0 1183.38   1
   5   2  -5 7951.55 362.882   1
   5   2  -4 155160. 1374.03   1
   5   2  -3 17591.4 502.309   1
   5   2  -2 47482.9 847.921   1
   5   2  -1 157622. 1795.99   1
   5   2   0 1333.35 241.078   1
   5   2   1 120776. 2370.71   1
   5   2   2 79083.4 1995.90   1
   5   2   3 7406.31 869.753   1
   5   2   4 64756.4 1931.92   1
   5   2   5 22315.6 1158.99   1
   5   2   6 25263.6 1873.35   1
  -5   3  11 34798.4 4454.10   1
  -5   3  10 30392.8 2433.29   1
  -5   3   9 4134.51 1194.17   1
  -5   3   8 97430.7 2381.16   1
  -5   3   7 9664.48 763.919   1
  -5   3   6 17119.3 766.046   1
   5   3  -5 134937. 1538.09   1
   5   3  -4-109.997 355.915   1
   5   3  -3 102536. 1181.10   1
   5   3  -2 81746.0 1119.05   1
   5   3  -1 28312.4 616.996   1
   5   3   0 152241. 2208.48   1
  -5   3  -1 61412.6 1992.41   1
   5   3   2 24806.8 1333.01   1
  -5   3  -3 47068.0 1920.48   1
  -5   3  -4 4205.87 1139.07   1
  -5   3  -5 56189.3 2351.93   1
  -5   3  -6 23361.0 2993.40   1
  -5   4   9 56187.4 1960.80   1
  -5   4   8-428.921 1048.29   1
   5   4  -7 61511.9 1995.95   1
   5   4  -6 38579.2 1200.05   1
   5   4  -5 3692.02 487.714   1
   5   4  -4 121177. 1324.73   1
   5   4  -3 16545.8 642.869   1
   5   4  -2 45948.1 949.524   1
   5   4  -1 120218. 1830.96   1
   5   4   0 224.273 673.255   1
  -5   4  -1 72989.9 2235.23   1
  -5   4  -2 54672.0 2023.93   1
   5   4   3 6525.53 1082.92   1
  -5   4  -4 67976.9 2422.95   1
  -5   4  -5 10802.9 2481.58   1
   5   5  -8 60334.4 2454.61   1
   5   5  -7 20103.2 1429.43   1
   5   5  -6 36843.1 1795.86   1
   5   5  -5 69099.8 1468.26   1
   5   5  -4 1154.59 644.264   1
   5   5  -3 66601.1 1313.97   1
   5   5  -2 53358.0 1433.32   1
   5   5  -1 8197.77 652.472   1
   5   5   0 122089. 2178.20   1
  -5   5  -1 34466.7 1620.39   1
   5   5   2 19911.3 1323.55   1
  -5   5  -3 53095.1 2111.57   1
  -5   5  -4 1936.08 2322.95   1
  -5   5  -5 27017.9 3060.73   1
   5   6  -7 36739.8 2466.71   1
   5   6  -6 43774.6 1999.92   1
   5   6  -5 4035.35 1320.69   1
   5   6  -4 52169.6 1536.29   1
   5   6  -3 13965.7 1065.74   1
   5   6  -2 38362.6 1535.19   1
   5   6  -1 71035.3 2030.78   1
  -5   6   0 984.718 1113.96   1
   5   6   1 52813.6 1807.47   1
  -5   6  -2 45653.4 1958.37   1
   5   7  -5 63465.0 5294.85   1
   5   7  -4 1778.09 1929.02   1
   5   7  -3 52249.0 2412.70   1
   5   7  -2 45993.6 1994.62   1
   5   7  -1 9958.39 1928.42   1
   5   7   0 60761.0 5317.18   1
   5   7   1 17448.7 5384.37   1
   5   8  -4 22190.5 5961.21   1
   5   8  -1 42544.3 6557.50   1
  -6  -6   7-430.475 2059.08   1
   6   6   1 39397.2 2783.36  -2
  -6  -6   6 39397.2 2783.36   1
  -6   6   0 24207.5 3229.09  -2
   6  -6  -5 24207.5 3229.09   1
  -6   6   1 14937.9 2921.80  -2
   6  -6  -4 14937.9 2921.80   1
  -6   6   2 69548.6 3017.07  -2
   6  -6  -3 69548.6 3017.07   1
   6  -6  -2 1600.91 2052.17   1
  -6   6   3 30098.2 3781.99  -2
   6  -6  -2 30098.2 3781.99   1
  -6   6   4 38982.2 3459.41  -2
   6  -6  -1 38982.2 3459.41   1
   6   6  -6 14390.4 3490.77  -2
  -6  -6  -1 14390.4 3490.77   1
   6   6  -7 33673.0 4015.26  -2
  -6  -6  -2 33673.0 4015.26   1
  -6   5  -4 22537.7 4959.88  -2
   6  -5  -9 22537.7 4959.88   1
  -6   5  -3 17826.4 4029.10  -2
   6  -5  -8 17826.4 4029.10   1
  -6  -5   7 60997.9 3818.98   1
  -6   5  -2 53388.1 3939.75  -2
   6  -5  -7 53388.1 3939.75   1
   6   5   1 22861.2 1990.72  -2
  -6  -5   6 22861.2 1990.72   1
  -6   5   0 30298.8 2697.49  -2
   6  -5  -5 30298.8 2697.49   1
   6  -5  -4 42555.4 2687.04   1
   6  -5  -3-1118.61 2053.01   1
  -6   5   2 18032.8 2457.96  -2
   6  -5  -3 18032.8 2457.96   1
   6  -5  -2 56368.3 3197.46   1
  -6   5   3 55422.1 4012.54  -2
   6  -5  -2 55422.1 4012.54   1
  -6   5   4 31505.9 3105.00  -2
   6  -5  -1 31505.9 3105.00   1
  -6   5   5 33309.0 2075.62  -2
   6  -5   0 33309.0 2075.62   1
   6  -5   1 58197.6 3836.55   1
   6   5  -6 52729.9 3479.99  -2
  -6  -5  -1 52729.9 3479.99   1
  -6   5   7 26525.9 2457.06  -2
   6  -5   2 26525.9 2457.06   1
   6   5  -8 37301.8 3775.04  -2
  -6  -5  -3 37301.8 3775.04   1
   6   5  -9 36840.8 4542.30  -2
  -6  -5  -4 36840.8 4542.30   1
  -6   4  -4 28232.3 4054.76  -2
   6  -4  -9 28232.3 4054.76   1
   6   4   3 47014.7 2811.15  -2
  -6  -4   8 47014.7 2811.15   1
   6  -4  -7 2753.17 1695.72   1
   6   4   2 26603.8 3289.25  -2
  -6  -4   7 26603.8 3289.25   1
  -6  -4   6 106068. 6521.00   1
   6   4   1 98982.4 3233.26  -2
  -6  -4   6 98982.4 3233.26   1
  -6  -4   5 33646.5 2061.69   1
   6   4   0 58305.4 3421.61  -2
  -6  -4   5 58305.4 3421.61   1
  -6  -4   4 21782.4 3017.33   1
  -6   4   1 24473.9 2432.23  -2
   6  -4  -4 24473.9 2432.23   1
  -6  -4   3 99996.1 3436.76   1
   6  -4  -2 13896.7 1795.09   1
  -6   4   3 44828.5 3133.57  -2
   6  -4  -2 44828.5 3133.57   1
   6  -4  -1 20141.8 1261.43   1
  -6   4   4 22938.0 2477.08  -2
   6  -4  -1 22938.0 2477.08   1
   6  -4   0 73471.3 2046.94   1
  -6  -4  -1 1615.93 1643.19   1
  -6   4   6 41331.0 3326.01  -2
   6  -4   1 41331.0 3326.01   1
  -6  -4  -2 66609.0 2867.41   1
  -6   4   7 65050.2 4299.63  -2
   6  -4   2 65050.2 4299.63   1
   6   4  -8 35417.2 2382.33  -2
  -6  -4  -3 35417.2 2382.33   1
   6   4  -9 17724.1 3024.90  -2
  -6  -4  -4 17724.1 3024.90   1
  -6  -3  10 32919.5 4067.18   1
  -6  -3   9 30283.7 3496.66   1
  -6   3  -4 41605.8 3579.44  -2
   6  -3  -9 41605.8 3579.44   1
  -6  -3   8 12001.2 3182.27   1
  -6   3  -3 23336.3 2090.75  -2
   6  -3  -8 23336.3 2090.75   1
  -6  -3   7 77524.3 2578.36   1
  -6  -3   6 9315.98 1140.52   1
   6   3   1 36766.5 2994.37  -2
  -6  -3   6 36766.5 2994.37   1
  -6  -3   5 36672.3 2170.09   1
   6   3   0 43633.9 3056.80  -2
  -6  -3   5 43633.9 3056.80   1
  -6  -3   4 64051.2 1934.39   1
  -6  -3   3 5068.74 706.700   1
  -6   3   2 32410.7 1475.29  -2
   6  -3  -3 32410.7 1475.29   1
   6  -3  -2 90572.0 1794.93   1
   6   3  -3 86373.1 2308.86  -2
  -6  -3   2 86373.1 2308.86   1
   6  -3  -1 32672.1 1505.83   1
   6   3  -4 52177.9 1649.06  -2
  -6  -3   1 52177.9 1649.06   1
   6  -3   0 8477.17 603.433   1
   6   3  -5 23768.3 2053.16  -2
  -6  -3   0 23768.3 2053.16   1
   6  -3   1 95648.9 2002.35   1
   6   3  -6 97698.0 4232.07  -2
  -6  -3  -1 97698.0 4232.07   1
   6  -3   2 3205.43 1414.67   1
   6   3  -7 25999.8 2723.07  -2
  -6  -3  -2 25999.8 2723.07   1
   6  -3   3 40518.4 2264.91   1
   6   3  -8 41436.4 3492.60  -2
  -6  -3  -3 41436.4 3492.60   1
   6  -3   4 53566.5 3566.92   1
   6   3  -9 56019.4 4181.45  -2
  -6  -3  -4 56019.4 4181.45   1
  -6   3  10 13922.9 5096.95  -2
   6  -3   5 13922.9 5096.95   1
   6  -2 -10 2792.54 2111.64   1
  -6  -2   9 47121.4 3960.04   1
   6   2   4 46810.2 2983.15  -2
  -6  -2   9 46810.2 2983.15   1
  -6  -2   8 62695.4 4598.05   1
   6   2   3 71477.0 2443.58  -2
  -6  -2   8 71477.0 2443.58   1
   6  -2  -7 6265.66 1074.71   1
   6   2   2 26328.0 2817.66  -2
  -6  -2   7 26328.0 2817.66   1
  -6  -2   6 69516.5 2201.90   1
   6   2   1 67058.8 4027.81  -2
  -6  -2   6 67058.8 4027.81   1
  -6  -2   5 42215.9 1992.51   1
   6   2   0 61594.3 2444.23  -2
  -6  -2   5 61594.3 2444.23   1
  -6  -2   4 28405.5 1851.29   1
   6  -2  -3 180544. 2069.75   1
  -6  -2   2 20981.1 1108.84   1
   6  -2  -1 49790.7 1430.26   1
   6  -2   0 48785.2 1536.01   1
   6  -2   1 1871.37 965.536   1
   6   2  -6 27136.8 2486.89  -2
  -6  -2  -1 27136.8 2486.89   1
   6  -2   2 63660.1 1695.67   1
   6   2  -7 56808.9 3562.61  -2
  -6  -2  -2 56808.9 3562.61   1
   6  -2   3 35569.5 1524.25   1
   6   2  -8 53198.0 3401.21  -2
  -6  -2  -3 53198.0 3401.21   1
   6  -2   4 11656.1 1804.74   1
   6   2  -9 30997.2 2357.82  -2
  -6  -2  -4 30997.2 2357.82   1
   6   2 -10 67152.5 4288.78  -2
  -6  -2  -5 67152.5 4288.78   1
  -6  -1  10 46314.8 1972.56   1
   6   1   4 45248.9 2189.09  -2
  -6  -1   9 45248.9 2189.09   1
   6  -1  -8 21019.0 2245.90   1
   6   1   3 42091.7 2312.34  -2
  -6  -1   8 42091.7 2312.34   1
   6  -1  -7 74750.6 2281.01   1
  -6  -1   6 10559.6 840.868   1
   6   1   1 36377.3 1876.71  -2
  -6  -1   6 36377.3 1876.71   1
   6  -1  -5 83630.8 2618.29   1
   6   1   0 93167.2 3523.57  -2
  -6  -1   5 93167.2 3523.57   1
  -6  -1   4 79587.3 2029.37   1
   6  -1  -3 2088.56 538.179   1
   6  -1  -2 137983. 2041.77   1
   6  -1  -1 46310.1 1141.39   1
   6  -1   0 11916.6 710.834   1
   6   1  -5 36896.8 2512.88  -2
  -6  -1   0 36896.8 2512.88   1
   6  -1   1 76884.6 1594.27   1
   6  -1   2 1413.95 656.103   1
   6  -1   3 53594.7 1465.10   1
  -6  -1  -4 67000.1 3210.18   1
   6   1  -9 77055.0 3855.91  -2
  -6  -1  -4 77055.0 3855.91   1
   6   1 -10 23995.4 3597.16  -2
  -6  -1  -5 23995.4 3597.16   1
   6   1 -11 47666.5 5058.62  -2
  -6  -1  -6 47666.5 5058.62   1
   6   0 -10-1602.57 2971.07   1
   6   0   5 13105.2 3143.43  -2
  -6   0  10 13105.2 3143.43   1
   6   0  -9 25122.2 2672.39   1
   6   0   4 27628.0 2489.97  -2
  -6   0   9 27628.0 2489.97   1
   6   0  -8 87459.9 3211.64   1
   6   0   3 89406.3 4826.83  -2
  -6   0   8 89406.3 4826.83   1
  -6   0   7 537.341 771.454   1
  -6   0   6 62477.9 1850.60   1
   6   0   1 66883.8 3892.19  -2
  -6   0   6 66883.8 3892.19   1
   6   0  -5 40442.9 1300.15   1
   6   0  -4 103627. 1726.36   1
   6   0  -3 79859.1 1541.73   1
   6   0  -2 62002.4 1368.02   1
   6   0  -1 77622.6 1525.51   1
   6   0   0 68520.8 1560.42   1
   6   0   1 1498.57 684.819   1
   6   0  -6 23640.7 2261.92  -2
  -6   0  -1 23640.7 2261.92   1
   6   0   2 109852. 2470.38   1
   6   0  -7 103731. 3045.06  -2
  -6   0  -2 103731. 3045.06   1
   6   0   3 12241.4 1066.50   1
   6   0  -8 41617.3 2133.95  -2
  -6   0  -3 41617.3 2133.95   1
   6   0   4 10869.6 1983.53   1
   6   0  -9 16104.0 2072.02  -2
  -6   0  -4 16104.0 2072.02   1
   6   0 -10 50149.3 4090.83  -2
  -6   0  -5 50149.3 4090.83   1
   6   0 -11 27928.6 4977.37  -2
  -6   0  -6 27928.6 4977.37   1
   6   1 -10 46499.1 2744.03   1
   6  -1   5 47229.0 5033.83  -2
  -6   1  10 47229.0 5033.83   1
   6  -1   4 46061.8 2130.54  -2
  -6   1   9 46061.8 2130.54   1
  -6   1   8 20647.8 1279.76   1
   6   1  -7 83078.5 2265.77   1
   6  -1   2 68012.2 3883.05  -2
  -6   1   7 68012.2 3883.05   1
  -6   1   6 11625.0 829.783   1
   6   1  -5 90068.4 1864.03   1
   6   1  -4 79881.9 1226.47   1
   6   1  -3 1362.11 439.839   1
   6   1  -2 136312. 1975.37   1
   6   1  -1 43038.5 1205.59   1
   6   1   0 15304.8 752.241   1
   6   1   1 79345.3 2025.69   1
   6  -1  -6 75780.1 2543.55  -2
  -6   1  -1 75780.1 2543.55   1
  -6   1  -2 1872.97 1220.69   1
   6  -1  -7 26995.4 2482.25  -2
  -6   1  -2 26995.4 2482.25   1
  -6   1  -3 54085.2 2791.43   1
   6  -1  -8 61734.6 3517.48  -2
  -6   1  -3 61734.6 3517.48   1
  -6   1  -4 72559.3 3043.11   1
   6  -1  -9 76437.8 3078.79  -2
  -6   1  -4 76437.8 3078.79   1
   6  -1 -10 19959.3 3793.50  -2
  -6   1  -5 19959.3 3793.50   1
  -6   2  11 27010.0 4512.53   1
   6  -2   5 19330.1 4584.61  -2
  -6   2  10 19330.1 4584.61   1
  -6   2   9 54215.0 3952.72   1
   6  -2   4 54235.7 3125.79  -2
  -6   2   9 54235.7 3125.79   1
  -6   2   8 61759.0 3918.61   1
   6  -2   3 65033.5 2767.83  -2
  -6   2   8 65033.5 2767.83   1
   6   2  -7 5248.02 1245.63   1
   6  -2   2 27372.0 2114.22  -2
  -6   2   7 27372.0 2114.22   1
   6   2  -6 81984.0 1675.90   1
   6   2  -5 45840.5 1052.74   1
   6   2  -4 28897.5 773.696   1
   6   2  -3 191932. 2088.42   1
  -6  -2   2 194956. 5908.89  -2
   6   2  -3 194956. 5908.89   1
  -6   2   2 19388.7 1120.97   1
   6   2  -1 47644.8 1171.18   1
   6   2   0 57233.4 1051.65   1
   6  -2  -5 75515.2 2522.84  -2
  -6   2   0 75515.2 2522.84   1
  -6   2  -1 2030.62 1194.03   1
   6  -2  -6 27032.3 2611.32  -2
  -6   2  -1 27032.3 2611.32   1
  -6   2  -2 56414.5 2679.11   1
   6  -2  -7 61047.6 3718.38  -2
  -6   2  -2 61047.6 3718.38   1
  -6   2  -3 37861.6 2475.01   1
   6  -2  -8 55914.2 3477.10  -2
  -6   2  -3 55914.2 3477.10   1
   6   2   4 11953.4 4002.72   1
   6  -2  -9 29525.7 2149.41  -2
  -6   2  -4 29525.7 2149.41   1
   6  -2 -10 62085.2 4866.18  -2
  -6   2  -5 62085.2 4866.18   1
   6  -3   5 46608.5 5137.56  -2
  -6   3  10 46608.5 5137.56   1
  -6   3   9 29755.7 2860.17   1
   6  -3   4 42087.9 2716.95  -2
  -6   3   9 42087.9 2716.95   1
  -6  -3  -3 25062.5 2195.50  -2
   6   3  -8 25062.5 2195.50   1
   6   3  -7 87290.0 3154.30   1
   6  -3   2 116736. 6132.76  -2
  -6   3   7 116736. 6132.76   1
   6   3  -6 11915.7 1022.26   1
  -6  -3  -1 41871.2 3023.07  -2
   6   3  -6 41871.2 3023.07   1
   6   3  -5 44691.3 954.284   1
   6   3  -4 71299.7 1264.91   1
   6   3  -3 4793.45 523.319   1
   6   3  -2 86163.1 1624.51   1
   6  -3  -3 87342.8 4076.08  -2
  -6   3   2 87342.8 4076.08   1
  -6   3   1 36460.9 1568.98   1
   6   3   0 13275.6 1161.64   1
  -6   3  -1 95129.2 3372.10   1
   6  -3  -6 102732. 4634.98  -2
  -6   3  -1 102732. 4634.98   1
  -6   3  -2 1628.51 1386.66   1
   6  -3  -7 32131.7 3030.30  -2
  -6   3  -2 32131.7 3030.30   1
  -6   3  -3 40765.3 2436.44   1
   6  -3  -8 48456.1 3712.17  -2
  -6   3  -3 48456.1 3712.17   1
   6   3   4 49803.4 4794.94   1
   6  -3  -9 63363.0 2985.14  -2
  -6   3  -4 63363.0 2985.14   1
  -6  -4  -4 34562.8 4984.43  -2
   6   4  -9 34562.8 4984.43   1
  -6  -4  -3 51034.4 4218.79  -2
   6   4  -8 51034.4 4218.79   1
   6  -4   2 26034.6 2185.61  -2
  -6   4   7 26034.6 2185.61   1
   6   4  -6 119145. 3638.42   1
   6   4  -5 36152.2 1213.25   1
   6   4  -4 19400.0 1070.26   1
   6  -4  -1 31407.3 2822.72  -2
  -6   4   4 31407.3 2822.72   1
   6   4  -3 104667. 2223.14   1
   6   4  -2 12736.7 973.237   1
   6   4  -1 18503.5 1233.45   1
  -6   4   0 75545.8 2994.67   1
   6  -4  -5 92484.3 4431.91  -2
  -6   4   0 92484.3 4431.91   1
   6   4   1 2864.93 2898.31   1
   6  -4  -6 40243.1 2329.34  -2
  -6   4  -1 40243.1 2329.34   1
  -6   4  -2 66620.2 3017.31   1
   6  -4  -7 74365.0 4618.41  -2
  -6   4  -2 74365.0 4618.41   1
   6   4   3 23517.1 4409.67   1
   6  -4  -8 32422.1 2303.41  -2
  -6   4  -3 32422.1 2303.41   1
   6  -4  -9 21813.8 4057.82  -2
  -6   4  -4 21813.8 4057.82   1
   6   5  -9 18810.8 4237.24   1
  -6  -5  -3 29163.3 4769.29  -2
   6   5  -8 29163.3 4769.29   1
  -6  -5  -2 59618.5 4484.60  -2
   6   5  -7 59618.5 4484.60   1
   6   5  -6 6521.13 1744.13   1
   6   5  -5 31313.2 2616.99   1
  -6  -5   0 37681.5 2363.91  -2
   6   5  -5 37681.5 2363.91   1
   6   5  -4 58878.9 2533.04   1
   6  -5  -1 75197.6 4352.95  -2
  -6   5   4 75197.6 4352.95   1
   6   5  -3-557.323 1533.85   1
   6  -5  -2 21087.1 2109.03  -2
  -6   5   3 21087.1 2109.03   1
   6   5  -2 66705.0 1983.40   1
   6   5  -1 25527.6 1533.27   1
   6  -5  -4 44671.8 3327.41  -2
  -6   5   1 44671.8 3327.41   1
   6   5   0 33166.3 3470.34   1
   6  -5  -5 37926.1 2273.45  -2
  -6   5   0 37926.1 2273.45   1
   6   5   1 61985.1 4864.43   1
   6  -5  -6 57037.0 2799.83  -2
  -6   5  -1 57037.0 2799.83   1
   6   5   2 7582.25 4560.20   1
   6  -5  -7 22279.6 3186.82  -2
  -6   5  -2 22279.6 3186.82   1
   6  -5  -8 32813.1 3797.88  -2
  -6   5  -3 32813.1 3797.88   1
  -6   5  -4 36657.1 3414.98   1
   6   6  -6 36973.9 3894.10   1
   6   6  -5 18726.8 2106.32   1
   6   6  -4 8694.78 2370.97   1
  -6  -6   1 26568.1 4166.90  -2
   6   6  -4 26568.1 4166.90   1
   6   6  -3 79883.1 3343.83   1
  -6  -6   2 77137.0 4481.88  -2
   6   6  -3 77137.0 4481.88   1
   6   6  -2 12186.4 3436.58   1
  -6  -6   3 34287.3 2195.33  -2
   6   6  -2 34287.3 2195.33   1
   6   6  -1 44185.2 2309.66   1
  -6  -6   4 39651.1 4473.39  -2
   6   6  -1 39651.1 4473.39   1
   6   6   0 38676.1 4556.72   1
  -6  -6   5 34642.7 4413.84  -2
   6   6   0 34642.7 4413.84   1
   6   6   1 5528.89 4779.32   1
   6   7  -4 36682.3 5292.87   1
   6   7  -3 2129.16 5021.27   1
   6   7  -1 18852.3 5622.85   1
   6   7   0 3238.24 5847.37   1
  -7   6   3 14632.0 4188.86  -2
   7  -6  -3 14632.0 4188.86   1
  -7   6   4 41985.6 4709.76  -2
   7  -6  -2 41985.6 4709.76   1
   7  -5  -8 14881.4 3387.72   1
  -7   5  -1 22800.1 4191.82  -2
   7  -5  -7 22800.1 4191.82   1
  -7   5   0 56922.9 4403.38  -2
   7  -5  -6 56922.9 4403.38   1
  -7   5   1 17011.0 3574.20  -2
   7  -5  -5 17011.0 3574.20   1
  -7   5   2 46450.4 4383.49  -2
   7  -5  -4 46450.4 4383.49   1
  -7   5   3 37487.6 2749.68  -2
   7  -5  -3 37487.6 2749.68   1
  -7   5   4 19036.6 2612.76  -2
   7  -5  -2 19036.6 2612.76   1
  -7   5   5 53843.0 4428.96  -2
   7  -5  -1 53843.0 4428.96   1
   7   5  -6 19973.1 3679.31  -2
  -7  -5   0 19973.1 3679.31   1
   7   5  -7 23025.0 4164.56  -2
  -7  -5  -1 23025.0 4164.56   1
   7   4   2 44065.8 3694.08  -2
  -7  -4   8 44065.8 3694.08   1
   7   4   1 43805.3 3393.04  -2
  -7  -4   7 43805.3 3393.04   1
  -7   4   0 17390.5 2753.82  -2
   7  -4  -6 17390.5 2753.82   1
   7   4  -1 74159.6 3694.57  -2
  -7  -4   5 74159.6 3694.57   1
   7   4  -2 35510.3 2734.43  -2
  -7  -4   4 35510.3 2734.43   1
  -7   4   3 20228.3 1951.63  -2
   7  -4  -3 20228.3 1951.63   1
  -7   4   4 50889.7 2953.10  -2
   7  -4  -2 50889.7 2953.10   1
  -7   4   5 24046.6 2235.95  -2
   7  -4  -1 24046.6 2235.95   1
  -7   4   6 48753.8 2947.09  -2
   7  -4   0 48753.8 2947.09   1
  -7   4   7 48562.2 2937.19  -2
   7  -4   1 48562.2 2937.19   1
  -7   4   8 19637.0 3048.29  -2
   7  -4   2 19637.0 3048.29   1
   7   3   4 13402.3 7652.83  -2
  -7  -3  10 13402.3 7652.83   1
   7   3   3 43521.8 6941.94  -2
  -7  -3   9 43521.8 6941.94   1
   7   3   2 34412.1 3159.53  -2
  -7  -3   8 34412.1 3159.53   1
   7   3   1 42901.4 2169.41  -2
  -7  -3   7 42901.4 2169.41   1
  -7   3   0 59412.4 2547.66  -2
   7  -3  -6 59412.4 2547.66   1
   7   3  -1 31989.2 1978.00  -2
  -7  -3   5 31989.2 1978.00   1
   7   3  -2 50918.0 3135.59  -2
  -7  -3   4 50918.0 3135.59   1
   7   3  -3 44835.4 2649.50  -2
  -7  -3   3 44835.4 2649.50   1
  -7   3   4 30342.3 1776.87  -2
   7  -3  -2 30342.3 1776.87   1
  -7   3   5 85793.6 2737.13  -2
   7  -3  -1 85793.6 2737.13   1
  -7   3   6 42672.4 1812.34  -2
   7  -3   0 42672.4 1812.34   1
  -7   3   7 34246.8 2073.18  -2
   7  -3   1 34246.8 2073.18   1
  -7   3   8 60704.8 3289.76  -2
   7  -3   2 60704.8 3289.76   1
  -7   3   9 14570.7 4787.84  -2
   7  -3   3 14570.7 4787.84   1
   7   2   4 52246.5 6515.60  -2
  -7  -2  10 52246.5 6515.60   1
   7   2   3 31572.2 3790.33  -2
  -7  -2   9 31572.2 3790.33   1
   7   2   2 52499.9 2344.73  -2
  -7  -2   8 52499.9 2344.73   1
   7   2   1 52313.0 2205.80  -2
  -7  -2   7 52313.0 2205.80   1
   7   2   0 28379.3 1841.66  -2
  -7  -2   6 28379.3 1841.66   1
   7   2  -1 61540.7 2296.10  -2
  -7  -2   5 61540.7 2296.10   1
   7   2  -2 45662.3 1994.62  -2
  -7  -2   4 45662.3 1994.62   1
   7   2  -3 49036.3 1769.52  -2
  -7  -2   3 49036.3 1769.52   1
  -7   2   4 64204.1 1659.99  -2
   7  -2  -2 64204.1 1659.99   1
  -7   2   5 23484.8 1135.14  -2
   7  -2  -1 23484.8 1135.14   1
  -7   2   6 78300.6 1881.14  -2
   7  -2   0 78300.6 1881.14   1
  -7   2   7 61008.4 1687.35  -2
   7  -2   1 61008.4 1687.35   1
  -7   2   8 22851.1 1774.05  -2
   7  -2   2 22851.1 1774.05   1
  -7  -1  11 30890.5 4614.16   1
   7   1   4 23253.2 4128.26  -2
  -7  -1  10 23253.2 4128.26   1
   7   1   3 74091.1 5298.35  -2
  -7  -1   9 74091.1 5298.35   1
   7   1   2 24374.0 2036.08  -2
  -7  -1   8 24374.0 2036.08   1
   7   1   1 36903.8 2067.03  -2
  -7  -1   7 36903.8 2067.03   1
   7   1   0 134725. 3953.60  -2
  -7  -1   6 134725. 3953.60   1
   7   1  -1 29527.2 1982.65  -2
  -7  -1   5 29527.2 1982.65   1
  -7   1   2 47023.6 2056.62  -2
   7  -1  -4 47023.6 2056.62   1
  -7   1   3 72073.7 2050.14  -2
   7  -1  -3 72073.7 2050.14   1
  -7   1   4 36164.7 1529.43  -2
   7  -1  -2 36164.7 1529.43   1
  -7   1   5 79373.4 1879.50  -2
   7  -1  -1 79373.4 1879.50   1
  -7   1   6 70123.3 1733.47  -2
   7  -1   0 70123.3 1733.47   1
  -7   1   7 44652.2 1516.51  -2
   7  -1   1 44652.2 1516.51   1
  -7   1   8 53324.5 1796.39  -2
   7  -1   2 53324.5 1796.39   1
   7   1  -9 27277.4 2572.03  -2
  -7  -1  -3 27277.4 2572.03   1
   7   1 -10 51861.9 4194.82  -2
  -7  -1  -4 51861.9 4194.82   1
   7   0   3 24197.2 2926.52  -2
  -7   0   9 24197.2 2926.52   1
   7   0   2 32733.5 2127.46  -2
  -7   0   8 32733.5 2127.46   1
  -7   0  -1 94645.9 3494.05  -2
   7   0  -7 94645.9 3494.05   1
   7   0   0 47100.2 2563.53  -2
  -7   0   6 47100.2 2563.53   1
   7   0  -1 59723.4 2507.54  -2
  -7   0   5 59723.4 2507.54   1
   7   0  -2 24731.9 1334.65  -2
  -7   0   4 24731.9 1334.65   1
   7   0  -3 58538.9 1906.08  -2
  -7   0   3 58538.9 1906.08   1
  -7   0   4 51548.7 1928.48  -2
   7   0  -2 51548.7 1928.48   1
   7   0  -1 5257.43 1897.37   1
  -7   0   5 18256.2 1304.17  -2
   7   0  -1 18256.2 1304.17   1
  -7   0   6 127918. 2434.74  -2
   7   0   0 127918. 2434.74   1
  -7   0   7 72939.5 1755.03  -2
   7   0   1 72939.5 1755.03   1
  -7   0   8 16351.8 1577.53  -2
   7   0   2 16351.8 1577.53   1
  -7   0   9 72321.8 2929.51  -2
   7   0   3 72321.8 2929.51   1
   7   0 -10 38604.2 4346.53  -2
  -7   0  -4 38604.2 4346.53   1
   7   0 -11 25103.7 5577.48  -2
  -7   0  -5 25103.7 5577.48   1
   7  -1   3 76205.9 3879.68  -2
  -7   1   9 76205.9 3879.68   1
   7  -1   2 20584.5 1934.75  -2
  -7   1   8 20584.5 1934.75   1
  -7  -1  -1 41218.4 2639.49  -2
   7   1  -7 41218.4 2639.49   1
  -7   1   6 131078. 5184.15   1
   7  -1   0 126499. 4146.77  -2
  -7   1   6 126499. 4146.77   1
   7   1  -5 5142.39 1321.90   1
   7  -1  -1 34284.4 1893.14  -2
  -7   1   5 34284.4 1893.14   1
   7   1  -4 47237.9 1810.66   1
   7  -1  -2 52839.2 1524.78  -2
  -7   1   4 52839.2 1524.78   1
  -7  -1   3 64769.1 1725.15  -2
   7   1  -3 64769.1 1725.15   1
  -7  -1   4 34877.1 1683.82  -2
   7   1  -2 34877.1 1683.82   1
  -7  -1   5 84330.1 1889.17  -2
   7   1  -1 84330.1 1889.17   1
  -7  -1   6 72475.3 2534.55  -2
   7   1   0 72475.3 2534.55   1
  -7  -1   7 42689.6 2150.06  -2
   7   1   1 42689.6 2150.06   1
  -7  -1   8 54794.7 2492.24  -2
   7   1   2 54794.7 2492.24   1
  -7  -1   9 32014.2 2341.71  -2
   7   1   3 32014.2 2341.71   1
   7  -1 -10 49119.4 4626.80  -2
  -7   1  -4 49119.4 4626.80   1
   7  -2   3 25427.4 4367.63  -2
  -7   2   9 25427.4 4367.63   1
  -7  -2  -2 56500.2 3230.94  -2
   7   2  -8 56500.2 3230.94   1
  -7  -2  -1 55871.1 3111.41  -2
   7   2  -7 55871.1 3111.41   1
  -7   2   6 11634.2 3460.55   1
  -7  -2   0 25164.7 2257.49  -2
   7   2  -6 25164.7 2257.49   1
   7   2  -5 65688.6 2762.69   1
   7  -2  -1 72926.1 2267.42  -2
  -7   2   5 72926.1 2267.42   1
   7   2  -4 22452.2 1896.14   1
  -7  -2   2 45282.8 1364.74  -2
   7   2  -4 45282.8 1364.74   1
  -7  -2   3 48623.2 1622.44  -2
   7   2  -3 48623.2 1622.44   1
  -7  -2   4 64473.0 2259.51  -2
   7   2  -2 64473.0 2259.51   1
  -7  -2   5 20143.0 1628.18  -2
   7   2  -1 20143.0 1628.18   1
  -7  -2   6 78439.7 2789.80  -2
   7   2   0 78439.7 2789.80   1
  -7  -2   7 55142.5 2575.73  -2
   7   2   1 55142.5 2575.73   1
  -7  -2   8 23450.6 2080.10  -2
   7   2   2 23450.6 2080.10   1
   7  -2  -9 81553.1 5577.76  -2
  -7   2  -3 81553.1 5577.76   1
  -7  -3  -2 31642.8 3873.19  -2
   7   3  -8 31642.8 3873.19   1
  -7  -3  -1 42283.9 2760.68  -2
   7   3  -7 42283.9 2760.68   1
  -7  -3   0 60690.4 3332.83  -2
   7   3  -6 60690.4 3332.83   1
   7  -3  -1 32777.7 2357.19  -2
  -7   3   5 32777.7 2357.19   1
  -7  -3   2 57601.4 1751.61  -2
   7   3  -4 57601.4 1751.61   1
  -7  -3   3 51624.4 1750.88  -2
   7   3  -3 51624.4 1750.88   1
  -7  -3   4 30609.5 1432.98  -2
   7   3  -2 30609.5 1432.98   1
  -7  -3   5 93926.3 3027.52  -2
   7   3  -1 93926.3 3027.52   1
  -7  -3   6 43448.5 2171.64  -2
   7   3   0 43448.5 2171.64   1
  -7  -3   7 38611.2 2282.29  -2
   7   3   1 38611.2 2282.29   1
  -7  -3   8 64322.5 2893.51  -2
   7   3   2 64322.5 2893.51   1
  -7  -4  -2 32429.1 4824.18  -2
   7   4  -8 32429.1 4824.18   1
  -7  -4  -1 42410.7 4130.16  -2
   7   4  -7 42410.7 4130.16   1
  -7  -4   0 26586.8 2631.08  -2
   7   4  -6 26586.8 2631.08   1
  -7  -4   1 85440.3 2993.28  -2
   7   4  -5 85440.3 2993.28   1
  -7  -4   2 33625.3 1903.77  -2
   7   4  -4 33625.3 1903.77   1
  -7  -4   3 22725.5 1580.84  -2
   7   4  -3 22725.5 1580.84   1
  -7  -4   4 58192.1 2265.02  -2
   7   4  -2 58192.1 2265.02   1
  -7  -4   5 28376.7 2069.75  -2
   7   4  -1 28376.7 2069.75   1
  -7  -4   6 51510.8 2536.92  -2
   7   4   0 51510.8 2536.92   1
  -7  -4   7 56435.6 3332.65  -2
   7   4   1 56435.6 3332.65   1
   7  -4  -8 21368.4 3959.47  -2
  -7   4  -2 21368.4 3959.47   1
  -7  -5  -1 22106.2 5212.51  -2
   7   5  -7 22106.2 5212.51   1
  -7  -5   0 56426.5 4887.92  -2
   7   5  -6 56426.5 4887.92   1
  -7  -5   1 21949.6 2905.92  -2
   7   5  -5 21949.6 2905.92   1
  -7  -5   2 52957.5 3344.82  -2
   7   5  -4 52957.5 3344.82   1
  -7  -5   3 46672.7 3051.35  -2
   7   5  -3 46672.7 3051.35   1
  -7  -5   4 21464.2 2403.64  -2
   7   5  -2 21464.2 2403.64   1
  -7  -5   5 56093.7 2442.59  -2
   7   5  -1 56093.7 2442.59   1
  -7  -5   6 29544.3 3296.85  -2
   7   5   0 29544.3 3296.85   1
   7  -5  -7 14727.7 4319.99  -2
  -7   5  -1 14727.7 4319.99   1
  -7  -6   2 20988.1 5722.78  -2
   7   6  -4 20988.1 5722.78   1
  -7  -6   3 34466.0 5534.57  -2
   7   6  -3 34466.0 5534.57   1
  -7  -6   4 49823.9 5844.81  -2
   7   6  -2 49823.9 5844.81   1
  -7  -6   5 27113.5 6934.47  -2
   7   6  -1 27113.5 6934.47   1
  -8   5   3 12651.2 3840.53  -2
   8  -5  -4 12651.2 3840.53   1
  -8   5   4 47552.9 5240.26  -2
   8  -5  -3 47552.9 5240.26   1
  -8   4   2 13073.1 4228.35  -2
   8  -4  -5 13073.1 4228.35   1
  -8   4   3 78656.1 6101.15  -2
   8  -4  -4 78656.1 6101.15   1
  -8   4   4 22574.6 3332.92  -2
   8  -4  -3 22574.6 3332.92   1
  -8   4   5 31904.9 3154.73  -2
   8  -4  -2 31904.9 3154.73   1
  -8   3   1 37071.8 4489.78  -2
   8  -3  -6 37071.8 4489.78   1
  -8   3   2 37520.9 4818.02  -2
   8  -3  -5 37520.9 4818.02   1
  -8   3   3 28163.8 2880.42  -2
   8  -3  -4 28163.8 2880.42   1
  -8   3   4 72364.6 3495.53  -2
   8  -3  -3 72364.6 3495.53   1
  -8   3   5 34573.6 2629.19  -2
   8  -3  -2 34573.6 2629.19   1
  -8   3   6 22281.2 2668.35  -2
   8  -3  -1 22281.2 2668.35   1
  -8   3   7 50143.3 4625.44  -2
   8  -3   0 50143.3 4625.44   1
  -8   3   8 14072.8 4875.60  -2
   8  -3   1 14072.8 4875.60   1
   8   2   2 36680.7 6280.92  -2
  -8  -2   9 36680.7 6280.92   1
   8   2   1 22913.5 5089.33  -2
  -8  -2   8 22913.5 5089.33   1
   8   2   0 63338.2 4977.60  -2
  -8  -2   7 63338.2 4977.60   1
   8   2  -1 40157.0 2577.31  -2
  -8  -2   6 40157.0 2577.31   1
   8   2  -2 38984.5 2415.80  -2
  -8  -2   5 38984.5 2415.80   1
   8   2  -3 71311.5 3122.08  -2
  -8  -2   4 71311.5 3122.08   1
  -8   2   4 30486.6 2223.32  -2
   8  -2  -3 30486.6 2223.32   1
  -8   2   5 43930.6 2300.47  -2
   8  -2  -2 43930.6 2300.47   1
  -8   2   6 60777.1 2702.76  -2
   8  -2  -1 60777.1 2702.76   1
  -8   2   7 23537.6 2384.81  -2
   8  -2   0 23537.6 2384.81   1
   8   2  -8 51617.3 5487.68  -2
  -8  -2  -1 51617.3 5487.68   1
   8   2  -9 32956.3 5956.83  -2
  -8  -2  -2 32956.3 5956.83   1
   8   1   2 29119.7 5632.45  -2
  -8  -1   9 29119.7 5632.45   1
   8   1   1 57674.8 5273.15  -2
  -8  -1   8 57674.8 5273.15   1
   8   1   0 29141.4 3721.58  -2
  -8  -1   7 29141.4 3721.58   1
   8   1  -1 47433.2 3231.34  -2
  -8  -1   6 47433.2 3231.34   1
   8   1  -2 64482.2 3071.21  -2
  -8  -1   5 64482.2 3071.21   1
   8   1  -3 22257.3 1884.74  -2
  -8  -1   4 22257.3 1884.74   1
  -8   1   4 62822.9 2398.33  -2
   8  -1  -3 62822.9 2398.33   1
  -8   1   5 49643.9 1999.32  -2
   8  -1  -2 49643.9 1999.32   1
  -8   1   6 27065.8 1535.55  -2
   8  -1  -1 27065.8 1535.55   1
  -8   1   7 61723.8 3037.42  -2
   8  -1   0 61723.8 3037.42   1
   8   1  -8 18045.5 4941.40  -2
  -8  -1  -1 18045.5 4941.40   1
   8   1  -9 27716.3 5608.01  -2
  -8  -1  -2 27716.3 5608.01   1
   8   0   2 45229.6 5354.21  -2
  -8   0   9 45229.6 5354.21   1
   8   0   1 19161.8 3688.70  -2
  -8   0   8 19161.8 3688.70   1
   8   0   0 48673.7 4588.55  -2
  -8   0   7 48673.7 4588.55   1
   8   0  -1 33085.4 2885.15  -2
  -8   0   6 33085.4 2885.15   1
   8   0  -2 37797.6 2355.68  -2
  -8   0   5 37797.6 2355.68   1
  -8   0   3 110786. 3722.06  -2
   8   0  -4 110786. 3722.06   1
  -8   0   4 47888.6 2294.23  -2
   8   0  -3 47888.6 2294.23   1
  -8   0   5 45944.6 2043.21  -2
   8   0  -2 45944.6 2043.21   1
  -8   0   6 64038.5 2992.68  -2
   8   0  -1 64038.5 2992.68   1
  -8   0   7 15616.4 2256.57  -2
   8   0   0 15616.4 2256.57   1
  -8   0   8 40703.6 2664.93  -2
   8   0   1 40703.6 2664.93   1
   8   0  -9 42452.8 3412.78  -2
  -8   0  -2 42452.8 3412.78   1
   8  -1   1 56616.3 5400.36  -2
  -8   1   8 56616.3 5400.36   1
   8  -1   0 24865.2 3766.74  -2
  -8   1   7 24865.2 3766.74   1
   8  -1  -1 50782.5 3592.40  -2
  -8   1   6 50782.5 3592.40   1
   8  -1  -2 60065.7 3722.81  -2
  -8   1   5 60065.7 3722.81   1
  -8  -1   3 24869.4 1748.70  -2
   8   1  -4 24869.4 1748.70   1
  -8  -1   4 57868.4 2500.21  -2
   8   1  -3 57868.4 2500.21   1
  -8  -1   5 53562.0 2731.38  -2
   8   1  -2 53562.0 2731.38   1
  -8  -1   6 26348.1 1930.16  -2
   8   1  -1 26348.1 1930.16   1
  -8  -1   7 73547.6 4024.29  -2
   8   1   0 73547.6 4024.29   1
  -8  -1   8 19907.8 3323.20  -2
   8   1   1 19907.8 3323.20   1
   8  -1  -9 39832.8 3468.76  -2
  -8   1  -2 39832.8 3468.76   1
   8  -2   0 68685.1 6129.28  -2
  -8   2   7 68685.1 6129.28   1
   8  -2  -1 41521.0 3138.59  -2
  -8   2   6 41521.0 3138.59   1
   8  -2  -2 40960.2 3183.43  -2
  -8   2   5 40960.2 3183.43   1
  -8  -2   3 73836.8 4183.06  -2
   8   2  -4 73836.8 4183.06   1
  -8  -2   4 30585.8 2039.28  -2
   8   2  -3 30585.8 2039.28   1
  -8  -2   5 45396.4 2539.78  -2
   8   2  -2 45396.4 2539.78   1
  -8  -2   6 60234.9 2675.28  -2
   8   2  -1 60234.9 2675.28   1
  -8  -2   7 22208.2 3103.60  -2
   8   2   0 22208.2 3103.60   1
   8  -2  -8 60146.1 5237.11  -2
  -8   2  -1 60146.1 5237.11   1
  -8  -3   1 29514.5 4372.78  -2
   8   3  -6 29514.5 4372.78   1
   8  -3  -2 36522.8 3265.44  -2
  -8   3   5 36522.8 3265.44   1
  -8  -3   3 28480.0 2870.94  -2
   8   3  -4 28480.0 2870.94   1
  -8  -3   4 84686.1 3856.11  -2
   8   3  -3 84686.1 3856.11   1
  -8  -3   5 34352.2 1985.55  -2
   8   3  -2 34352.2 1985.55   1
  -8  -3   6 28571.0 3148.47  -2
   8   3  -1 28571.0 3148.47   1
  -8  -3   7 52122.4 6049.28  -2
   8   3   0 52122.4 6049.28   1
  -8  -4   2 12302.1 3841.91  -2
   8   4  -5 12302.1 3841.91   1
  -8  -4   3 80933.7 5068.06  -2
   8   4  -4 80933.7 5068.06   1
  -8  -4   4 28782.5 3695.28  -2
   8   4  -3 28782.5 3695.28   1
  -8  -4   5 32889.5 3669.54  -2
   8   4  -2 32889.5 3669.54   1
  -8  -4   6 42022.2 3784.66  -2
   8   4  -1 42022.2 3784.66   1
  -8  -4   7 11987.8 7292.48  -2
   8   4   0 11987.8 7292.48   1
  -8  -5   3 16781.2 5619.80  -2
   8   5  -4 16781.2 5619.80   1
  -8  -5   4 49720.8 4279.47  -2
   8   5  -3 49720.8 4279.47   1
  -9   2   4 16670.0 4807.07  -2
   9  -2  -4 16670.0 4807.07   1
  -9   2   5 29534.6 4747.75  -2
   9  -2  -3 29534.6 4747.75   1
  -9   1   5 17459.6 5376.67  -2
   9  -1  -3 17459.6 5376.67   1
  -9   1   6 47333.5 5671.89  -2
   9  -1  -2 47333.5 5671.89   1
   9   0  -1 25848.2 5315.40  -2
  -9   0   7 25848.2 5315.40   1
   9   0  -2 47125.8 4822.23  -2
  -9   0   6 47125.8 4822.23   1
   9   0  -3 43535.3 4519.71  -2
  -9   0   5 43535.3 4519.71   1
   9   0  -4 58003.3 4892.00  -2
  -9   0   4 58003.3 4892.00   1
  -9   0   5 53009.7 3400.94  -2
   9   0  -3 53009.7 3400.94   1
  -9   0   6 15925.9 3454.22  -2
   9   0  -2 15925.9 3454.22   1
   9   0  -7 48498.4 4723.95  -2
  -9   0   1 48498.4 4723.95   1
   9  -1  -2 20765.4 4846.60  -2
  -9   1   6 20765.4 4846.60   1
   9  -1  -3 38844.6 4581.11  -2
  -9   1   5 38844.6 4581.11   1
   9  -1  -4 53573.5 4682.12  -2
  -9   1   4 53573.5 4682.12   1
   9  -1  -5 19477.7 4629.96  -2
  -9   1   3 19477.7 4629.96   1
  -9  -1   6 46193.5 3474.00  -2
   9   1  -2 46193.5 3474.00   1
   9  -1  -7 34390.3 4961.73  -2
  -9   1   1 34390.3 4961.73   1
  -9  -2   6 19799.9 5738.27  -2
   9   2  -2 19799.9 5738.27   1
   0   0   0 0.00000 0.00000   0
TITL exp_1879_twin1_hklf4 in P2(1)
REM P2(1) (#4 in standard setting)
CELL 0.71073   7.054955   7.170555   9.418154  90.0000 109.2952  90.0000
ZERR    2.00   0.000400   0.000328   0.000605   0.0000   0.0069   0.0000
LATT -1
SYMM -x, y+1/2,-z
SFAC H B O F Ba
UNIT 12.00 4.00 6.00 16.00 2.00
REM  CrysAlisPro recorded range (K): Min=150.0; max=150.0; aver:150.0
TEMP -123
TREF
HKLF 5
BASF 0.32159
END
;
_shelx_hkl_checksum     9472
_shelx_res_file
;
TITL exp_1879_twin1_hklf4 in P21 #4
    exp_1879_twin1_hklf4.res
    created by SHELXL-2016/6 at 11:52:31 on 28-Mar-2023
REM reset to P21 #4
CELL 0.71073 7.054955 7.170555 9.418154 90 109.2952 90
ZERR 2 0.0004 0.000328 0.000605 0 0.0069 0
LATT -1
SYMM -X,0.5+Y,-Z
SFAC B Ba F H O
UNIT 4 2 16 12 6
EQIV $1 2-X,-0.5+Y,1-Z
EQIV $2 2-X,0.5+Y,1-Z
EQIV $3 -1+X,+Y,+Z
EQIV $4 2-X,0.5+Y,-Z
EADP O3B O3A
EADP B2 B1
EADP F4 F2
L.S. 12
PLAN  32
TEMP -123.15
CONF
HTAB O1 F5_$3
HTAB O1 F7_$1
HTAB O2 F4
HTAB O2 F8_$4
HTAB O3A F7_$2
HTAB O3A O2_$4
HTAB O3B F5
MORE -1
BOND $H
fmap 2
acta
OMIT -3 1 10
OMIT -3 -1 -6
OMIT -3 -1 9
OMIT -5 1 -5
OMIT -2 -2 8
REM <olex2.extras>
REM <HklSrc "%.\\exp_1879_twin1_hklf5.hkl">
REM </olex2.extras>
WGHT    0.064800
BASF   0.26212
FVAR       7.12842   0.55900
BA1   2    0.845958    0.545663    0.187075    11.00000    0.00979    0.01066 =
         0.01139   -0.00107    0.00317   -0.00027
F1    3    0.174424    0.695723   -0.077237    11.00000    0.04379    0.02093 =
         0.04897    0.02210    0.01015    0.01112
F2    3    0.442275    0.575364    0.097732    11.00000    0.02881    0.05167 =
         0.05212   -0.01277    0.01066    0.00027
F3    3    0.131972    0.455925    0.060952    11.00000    0.04279    0.04753 =
         0.08161    0.02988    0.05128    0.01027
F4    3    0.287281    0.409815   -0.108608    11.00000    0.02881    0.05167 =
         0.05212   -0.01277    0.01066    0.00027
F5    3    1.421854    0.429639    0.497175    11.00000    0.01400    0.05605 =
         0.03812    0.00345    0.00828   -0.00529
F6    3    1.272640    0.212540    0.595815    11.00000    0.03669    0.03098 =
         0.02230    0.01623    0.01014    0.00489
F7    3    1.115031    0.484894    0.509653    11.00000    0.02796    0.02400 =
         0.03970    0.00124    0.00908    0.00810
F8    3    1.151009    0.270664    0.344151    11.00000    0.04038    0.04813 =
         0.01091   -0.00154   -0.00049    0.00570
O1    5    0.664436    0.292606    0.324847    11.00000    0.02950    0.02218 =
         0.04478    0.00812    0.01711    0.00234
O2    5    0.690124    0.564939   -0.129623    11.00000    0.02636    0.05493 =
         0.01332   -0.00146   -0.00018    0.00572
B1    1    0.261018    0.537122   -0.004849    11.00000    0.01005    0.02096 =
         0.00992    0.00182    0.00330   -0.00304
B2    1    1.242052    0.349114    0.487445    11.00000    0.01005    0.02096 =
         0.00992    0.00182    0.00330   -0.00304
PART 1
O3A   5    1.127601    0.813078    0.297689    21.00000    0.02019    0.02840 =
         0.03365   -0.01693    0.01695   -0.00662
PART 2
O3B   5    1.197320    0.755582    0.283569   -21.00000    0.02019    0.02840 =
         0.03365   -0.01693    0.01695   -0.00662
PART 0
H1A   4   10.606609   10.343861   10.377970    11.00000   -1.50000
H1B   4   10.741590   10.209640   10.375850    11.00000   -1.50000
PART 1
H3AA  4   11.175261   10.844480   10.226220    21.00000   -1.50000
H3AB  4   11.080250   10.899170   10.336559    21.00000   -1.50000
PART 2
H3BA  4   11.291950   10.694120   10.348640   -21.00000   -1.50000
H3BB  4   11.179540   10.854321   10.332950   -21.00000   -1.50000
PART 0
H2A   4   10.563701   10.499499    9.824201    11.00000   -1.50000
H2B   4   10.726160   10.614450    9.786109    11.00000   -1.50000
HKLF 5
REM  exp_1879_twin1_hklf4 in P21 #4
REM R1 =  0.0356 for    2212 Fo > 4sig(Fo)  and  0.0403 for all    2386 data
REM    120 parameters refined using      1 restraints
END
WGHT      0.0648      0.0000
REM Highest difference peak  0.934,  deepest hole -1.050,  1-sigma level  0.183
Q1    1   0.3595  0.4111 -0.0719  11.00000  0.05    0.93
Q2    1   0.2196  0.4197 -0.1512  11.00000  0.05    0.93
Q3    1   0.3558  0.6811 -0.0758  11.00000  0.05    0.93
Q4    1   1.4673  0.5497  0.4370  11.00000  0.05    0.93
Q5    1   0.4540  0.5447  0.0660  11.00000  0.05    0.83
Q6    1   0.2254  0.6708 -0.1547  11.00000  0.05    0.78
Q7    1   0.7173  0.4862  0.2026  11.00000  0.05    0.73
Q8    1   0.4311  0.4787  0.1189  11.00000  0.05    0.73
Q9    1   0.6202  0.5450  0.0333  11.00000  0.05    0.69
Q10   1   0.7159  0.6011  0.1938  11.00000  0.05    0.69
Q11   1   0.4352  0.6223  0.1238  11.00000  0.05    0.68
Q12   1   0.0944  0.5462  0.1780  11.00000  0.05    0.66
Q13   1   0.5927  0.5464  0.1947  11.00000  0.05    0.66
Q14   1   0.9684  0.5921  0.1738  11.00000  0.05    0.62
Q15   1   0.1225  0.6356  0.0216  11.00000  0.05    0.59
Q16   1   0.2483  0.4136  0.0836  11.00000  0.05    0.57
Q17   1   0.1169  0.4532  0.0214  11.00000  0.05    0.56
Q18   1   0.2502  0.6773  0.0812  11.00000  0.05    0.56
Q19   1   0.4969  0.5463  0.3205  11.00000  0.05    0.55
Q20   1   0.9683  0.5056  0.1804  11.00000  0.05    0.55
Q21   1   0.4098  0.4025  0.1993  11.00000  0.05    0.54
Q22   1   1.6124  0.5503  0.5255  11.00000  0.05    0.54
Q23   1   1.1376  0.0496  0.6228  11.00000  0.05    0.53
Q24   1   0.9178  0.7104  0.1429  11.00000  0.05    0.53
Q25   1   0.5992  0.3952  0.1636  11.00000  0.05    0.52
Q26   1   0.5870  0.7271 -0.1450  11.00000  0.05    0.51
Q27   1   0.4409  0.4242  0.3039  11.00000  0.05    0.51
Q28   1   1.1919  0.1173  0.3928  11.00000  0.05    0.51
Q29   1   0.0873  0.6682 -0.0860  11.00000  0.05    0.51
Q30   1   0.2202  0.4425 -0.2792  11.00000  0.05    0.50
Q31   1   0.1980  0.2769 -0.1623  11.00000  0.05    0.49
Q32   1  -0.0081  0.5466  0.0409  11.00000  0.05    0.49
;
_shelx_res_checksum     52549
_SHELXL_version_number     '2016/6'
