# Supplementary material for: Low-temperature modification of Ba(BF4)2(H2O)3
Source: IUCrdata. 2023 Jun 9;8(Pt 6):x230488. doi: 10.1107/S2414314623004881 (PMC10626621; doi:10.1107/S2414314623004881)
Supplement: Supplementary file 2 [file x-08-x230488-Isup3.hkl]

data_I                                                                          
_shelx_title ' exp_1879_twin1_hklf4 in P21 No4' 
_shelx_refln_list_code          4                                               
_shelx_F_calc_maximum      123.14                                               
_exptl_crystal_F_000       336.00                                               
_reflns_d_resolution_high  0.7413                                               
                                                                                
loop_                                                                           
 _space_group_symop_operation_xyz                                               
 'x, y, z'                                                                      
 '-x, y+1/2, -z'                                                                
                                                                                
_cell_length_a     7.0550                                                       
_cell_length_b     7.1706                                                       
_cell_length_c     9.4182                                                       
_cell_angle_alpha  90.000                                                       
_cell_angle_beta  109.295                                                       
_cell_angle_gamma  90.000                                                       
                                                                                
_shelx_F_squared_multiplier     1.000                                           
                                                                                
loop_                                                                           
 _refln_index_h                                                                 
 _refln_index_k                                                                 
 _refln_index_l                                                                 
 _refln_F_squared_calc                                                          
 _refln_F_squared_meas                                                          
 _refln_F_squared_sigma                                                         
 _refln_observed_status                                                         
   0  -9   1       1014.31        913.60        63.95 o                         
   0  -9   2        798.76        706.93        49.26 o                         
   0  -9   3        178.55        117.13        98.60 o                         
   0  -9   4       1079.91       1160.55       145.80 o                         
   0  -8   0       2090.76       2107.46        85.20 o                         
   0  -8   1        502.22        455.11        30.14 o                         
   0  -8   2       1093.69        985.32        39.43 o                         
   0  -8  -3       1060.86       1056.57        43.79 o                         
   0  -8  -4         20.03         25.09        31.99 o                         
   0  -8   5       1114.55       1006.24        85.84 o                         
   0  -7  -1       1926.07       1729.81        36.11 o                         
   0  -7   2        600.60        525.97        20.69 o                         
   0  -7   3        529.64        516.83        19.46 o                         
   0  -7  -4       2441.62       2328.57        52.30 o                         
   0  -7   5        362.00        332.17        21.89 o                         
   0  -7   6        766.84        770.98        37.94 o                         
   0  -7  -7       1327.29       1336.70        71.05 o                         
   0  -7   8          6.20         20.00        94.00 o                         
   0  -6   0       3373.74       3093.82        84.67 o                         
   0  -6  -1        985.64        957.25        26.51 o                         
   0  -6   2       1049.34        975.91        23.50 o                         
   0  -6   3       2685.21       2484.28        25.05 o                         
   0  -6  -4         99.98         95.33         9.51 o                         
   0  -6   5       2574.17       2529.03        45.30 o                         
   0  -6  -6        590.00        554.96        23.27 o                         
   0  -6  -7        110.44        124.23        29.79 o                         
   0  -6  -8       1147.51       1206.51        50.32 o                         
   0  -5   1       3465.79       3468.20        32.70 o                         
   0  -5  -2       1960.20       1866.33        17.16 o                         
   0  -5   3        464.54        452.29        13.13 o                         
   0  -5   4       4091.36       3921.58        46.45 o                         
   0  -5   5        556.00        524.64        22.54 o                         
   0  -5   6        933.01        899.18        26.37 o                         
   0  -5  -7       1354.83       1259.29        41.95 o                         
   0  -5  -8          0.03         25.04        25.75 o                         
   0  -5  -9       1272.86       1245.47        55.87 o                         
   0  -5 -10        788.32        863.86        66.04 o                         
   0  -4   0       6574.94       5831.65        53.03 o                         
   0  -4  -1        777.34        647.05        14.10 o                         
   0  -4   2       5267.35       4941.16        38.42 o                         
   0  -4   3       2105.32       1945.51        26.06 o                         
   0  -4   4         30.42         25.54         6.95 o                         
   0  -4   5       2839.27       2896.76        41.34 o                         
   0  -4   6       2693.10       2746.39        45.07 o                         
   0  -4   7        179.49        175.72        17.42 o                         
   0  -4   8       1821.81       1953.57        42.68 o                         
   0  -4   9         96.49         94.27        34.74 o                         
   0  -4 -10        535.80        567.81        87.23 o                         
   0  -3  -1       6920.02       6454.22        29.68 o                         
   0  -3   2       6612.98       6418.23        48.48 o                         
   0  -3  -3        498.63        415.74        12.10 o                         
   0  -3   4       2210.30       2159.14        31.06 o                         
   0  -3   5        797.42        802.09        24.32 o                         
   0  -3  -6       1693.56       1815.54        39.47 o                         
   0  -3   7       2279.90       2379.35        40.14 o                         
   0  -3   8        154.98        159.70        13.94 o                         
   0  -3   9       1947.00       1963.01        60.76 o                         
   0  -3 -10        901.23        861.65        64.48 o                         
   0  -2   0       7786.01       7219.43        31.75 o                         
   0  -2  -1       6052.24       5789.89        30.36 o                         
   0  -2   2       1484.39       1469.79        19.00 o                         
   0  -2  -3      14688.92      13426.88        62.93 o                         
   0  -2   4        715.34        701.77        16.39 o                         
   0  -2  -5       3948.72       4031.09        50.69 o                         
   0  -2   6       1912.27       2004.48        31.37 o                         
   0  -2   7        291.75        277.29        16.52 o                         
   0  -2   8       1703.58       1793.53        47.56 o                         
   0  -2  -9        246.51        178.56        36.63 o                         
   0  -2  10        941.41        921.94        43.11 o                         
   0  -1  -1       7312.71       7020.24        36.79 o                         
   0  -1   2       3022.44       2951.96        23.23 o                         
   0  -1   3        859.87        871.90        14.80 o                         
   0  -1  -4       6172.91       6211.17        42.55 o                         
   0  -1   5        371.11        333.11        11.65 o                         
   0  -1  -6       3040.75       3277.57        52.99 o                         
   0  -1   7       3082.00       3379.39        49.52 o                         
   0  -1   8        188.97        193.85        19.46 o                         
   0  -1   9       2388.28       2272.27        98.98 o                         
   0  -1  10       1082.56       1010.10        47.35 o                         
   0   0  -1       1466.35       1529.51        18.39 o                         
   0   0   2        416.37        409.36         9.47 o                         
   0   0   3       7208.45       7405.74        51.96 o                         
   0   0  -4        326.05        365.29        14.08 o                         
   0   0  -5        449.54        481.01        19.28 o                         
   0   0   6       3174.67       3530.63        49.41 o                         
   0   0  -7       1180.62       1261.59        36.34 o                         
   0   0  -8       1708.35       1840.57        58.90 o                         
   0   0   9        334.51        416.00        31.57 o                         
   0   0 -10       1422.72       1433.36        60.99 o                         
   0   0  11        885.05        889.81        98.99 o                         
   0   1   1       7267.56       7150.83        35.72 o                         
   0   1   2       3051.25       3039.23        33.67 o                         
   0   1   3        877.24        942.80        20.16 o                         
   0   1  -4       6339.19       6430.69        60.76 o                         
   0   1  -5        347.80        345.75        16.19 o                         
   0   1  -6       2994.13       3111.93        47.55 o                         
   0   1   7       2983.65       3205.09        50.78 o                         
   0   1   8        190.96        235.81        11.57 o                         
   0   1  -9       2425.72       2483.19        76.00 o                         
   0   1  10       1082.54       1112.83        53.22 o                         
   0   1  11        167.36        198.36        62.08 o                         
   0   2   0       7656.20       7375.29        61.30 o                         
   0   2  -1       6082.53       6034.46        37.60 o                         
   0   2   2       1633.38       1696.15        24.35 o                         
   0   2   3      14489.27      14045.95        81.81 o                         
   0   2   4        717.63        689.66        16.20 o                         
   0   2  -5       4078.08       4518.23        52.77 o                         
   0   2  -6       1826.21       2098.25        40.30 o                         
   0   2   7        271.59        322.90        25.73 o                         
   0   2   8       1758.78       1820.33        55.34 o                         
   0   2  -9        238.30        250.11        28.89 o                         
   0   2  10        931.11        999.25        47.53 o                         
   0   2  11       1197.37       1218.93        70.84 o                         
   0   3   1       6977.91       7012.51        30.42 o                         
   0   3  -2       6519.47       6879.53        47.06 o                         
   0   3  -3        485.79        461.41        19.48 o                         
   0   3  -4       2210.55       2366.48        44.05 o                         
   0   3   5        831.81        923.90        20.82 o                         
   0   3  -6       1685.91       1778.76        41.64 o                         
   0   3  -7       2314.68       2732.43        63.27 o                         
   0   3  -8        154.87        148.63        27.76 o                         
   0   3   9       1929.51       2018.31        80.38 o                         
   0   3  10        891.50        776.25        43.48 o                         
   0   3  11         57.68        113.23        86.62 o                         
   0   4   0       6395.29       6257.08        67.62 o                         
   0   4   1        816.03        739.38        21.49 o                         
   0   4   2       5330.97       5316.90        44.84 o                         
   0   4   3       2157.19       2172.42        26.43 o                         
   0   4   4         30.33         35.32         8.26 o                         
   0   4   5       2823.52       3146.01        39.23 o                         
   0   4   6       2688.00       3046.50        44.50 o                         
   0   4  -7        168.06        229.63        20.23 o                         
   0   4   8       1809.15       2012.86        55.57 o                         
   0   4   9         88.67         70.02        36.80 o                         
   0   4  10        535.06        528.35        57.45 o                         
   0   5   1       3412.27       3659.62        48.00 o                         
   0   5   2       2018.59       2186.16        25.70 o                         
   0   5  -3        470.79        542.78        14.39 o                         
   0   5   4       4075.63       4661.42        62.17 o                         
   0   5   5        526.52        603.73        19.35 o                         
   0   5  -6        929.76       1028.19        29.52 o                         
   0   5   7       1365.86       1608.32        41.87 o                         
   0   5  -8          0.06         -1.10        46.84 o                         
   0   5  -9       1273.28       1280.34        87.54 o                         
   0   5 -10        810.61        795.20       111.19 o                         
   0   6   0       3413.06       3764.91        91.58 o                         
   0   6   1        999.69       1049.57        35.28 o                         
   0   6  -2       1071.16       1111.20        40.48 o                         
   0   6   3       2656.98       3014.24        31.61 o                         
   0   6   4        100.11        115.96        12.15 o                         
   0   6   5       2569.07       2964.18        49.53 o                         
   0   6  -6        591.23        599.95        34.39 o                         
   0   6   7        107.94         97.48        36.67 o                         
   0   6  -8       1143.41       1175.13        75.39 o                         
   0   7   1       1954.92       2035.73        57.29 o                         
   0   7   2        576.56        650.08        28.52 o                         
   0   7  -3        521.29        592.15        34.67 o                         
   0   7  -4       2426.21       2672.73        74.76 o                         
   0   7   5        364.19        352.71        31.93 o                         
   0   7  -6        776.87        867.26        50.19 o                         
   0   7  -7       1325.31       1237.01       100.94 o                         
   0   8   0       2133.13       2739.10        82.50 o                         
   0   8  -1        507.57        586.37        28.04 o                         
   0   8  -2       1071.62       1168.64        63.60 o                         
   0   8   3       1075.79       1176.14        58.10 o                         
   0   8  -4         19.74         29.48        39.92 o                         
   0   8   5       1104.21       1195.31        72.02 o                         
   0   8  -6        693.60        709.06        86.52 o                         
  -1  -9   4        408.75        375.76        82.40 o                         
  -1  -9   3       1196.66       1217.16        64.85 o                         
  -1  -9   2         41.98         51.40        56.67 o                         
  -1  -9   1        905.21        785.16        59.89 o                         
  -1  -9   0        917.75        785.66        61.17 o                         
   1  -9   1         54.83         92.81        88.27 o                         
   1  -8  -7        947.01        869.96       120.19 o                         
  -1  -8   6         50.32         89.23        57.33 o                         
  -1  -8   5       1137.31       1165.14        51.10 o                         
   1  -8  -4        785.12        736.50        39.58 o                         
   1  -8  -3         44.15         32.74        30.36 o                         
   1  -8  -2       2110.08       2061.78        56.06 o                         
  -1  -8   1        452.72        476.81        29.94 o                         
   1  -8   0        424.77        394.52        29.75 o                         
   1  -8   1       2068.86       2033.31        54.81 o                         
  -1  -8  -2         54.92         40.18        30.36 o                         
   1  -8   3        879.31        829.62        47.72 o                         
   1  -8   4       1036.82       1075.25        62.82 o                         
   1  -8   5         77.31         96.43        66.35 o                         
  -1  -8  -6        836.87        855.59       129.29 o                         
  -1  -7   8        844.87        695.60       109.46 o                         
   1  -7  -7        106.27        110.21        42.83 o                         
  -1  -7   6       1551.02       1578.33        45.06 o                         
   1  -7  -5        494.17        511.98        26.02 o                         
  -1  -7   4        637.40        553.58        21.85 o                         
  -1  -7   3       2581.99       2383.46        39.88 o                         
  -1  -7   2        182.35        183.65        13.87 o                         
   1  -7  -1       1283.37       1157.12        32.42 o                         
   1  -7   0       1383.33       1238.67        33.92 o                         
   1  -7   1        253.19        282.20        60.04 o                         
  -1  -7  -1        284.84        336.31        16.99 o                         
   1  -7   2       2069.91       2064.71        42.72 o                         
   1  -7   3        771.20        724.62        29.60 o                         
  -1  -7  -4        689.48        660.86        29.15 o                         
   1  -7   5       1618.09       1570.23        49.35 o                         
  -1  -7  -6         80.86         86.22        52.67 o                         
   1  -7   7        849.82        700.17       113.85 o                         
   1  -6  -9        446.22        333.72        65.69 o                         
  -1  -6   8        622.05        601.27        34.18 o                         
  -1  -6   7       1673.08       1578.87        42.61 o                         
  -1  -6   6        213.75        185.26        18.61 o                         
  -1  -6   5       1398.29       1274.39        29.47 o                         
   1  -6  -4       1422.64       1322.38        21.83 o                         
   1  -6  -3        341.99        380.30        13.38 o                         
   1  -6  -3        364.77        368.18        13.78 o                         
  -1  -6   2       3256.49       3160.60        34.98 o                         
   1  -6  -1       1094.62       1060.60        22.84 o                         
   1  -6   0        910.07        795.22        17.10 o                         
   1  -6   1       3328.13       3120.80        40.72 o                         
  -1  -6  -2         75.87         60.89         5.98 o                         
   1  -6   2        187.95        161.21         8.58 o                         
   1  -6   3       1268.89       1212.69        19.81 o                         
  -1  -6  -4       1392.33       1297.30        27.04 o                         
  -1  -6  -5        195.89        200.72        25.34 o                         
  -1  -6  -5        244.69        246.93        20.70 o                         
   1  -6   6       2004.02       1968.31        48.79 o                         
  -1  -6  -7        461.97        424.81        35.05 o                         
  -1  -6  -8        394.30        308.43        88.66 o                         
   1  -5 -10         33.38         20.54        67.05 o                         
  -1  -5   9       1076.85        931.88        49.01 o                         
  -1  -5   8       1220.36       1187.58        36.54 o                         
  -1  -5   7         91.70         93.53        17.13 o                         
  -1  -5   6       2034.53       2041.83        33.77 o                         
   1  -5  -5        668.07        602.54        22.42 o                         
   1  -5  -4       2101.58       2070.50        30.95 o                         
   1  -5  -3       4103.64       3965.42        28.90 o                         
  -1  -5   2        151.36        138.81         6.40 o                         
  -1  -5   1       2732.96       2691.58        31.36 o                         
   1  -5   0       3552.14       3383.35        36.37 o                         
  -1  -5  -1         88.13         81.86         5.94 o                         
  -1  -5  -1        129.12        125.31         6.92 o                         
   1  -5   2       3846.95       3757.88        28.98 o                         
  -1  -5  -3       1320.16       1379.01        21.62 o                         
   1  -5   4        602.72        588.45        20.45 o                         
   1  -5   5       2253.87       2277.23        37.38 o                         
  -1  -5  -6        100.02        104.19        21.36 o                         
  -1  -5  -7       1340.03       1274.39        41.82 o                         
  -1  -5  -8       1071.35       1138.18        55.67 o                         
  -1  -5  -9         35.40        123.93        98.55 o                         
   1  -4 -10       1464.68       1390.84        68.57 o                         
  -1  -4   9        363.40        290.46        37.35 o                         
  -1  -4   8        850.36        825.48        28.39 o                         
  -1  -4   7       3694.33       3816.65        43.36 o                         
   1  -4  -6        137.82        115.89        10.91 o                         
  -1  -4   5       2260.22       2198.42        31.82 o                         
  -1  -4   4       4257.43       4154.07        45.04 o                         
   1  -4  -3        114.29        115.55         7.66 o                         
   1  -4  -2       2651.64       2435.57        36.88 o                         
  -1  -4   2       2999.56       2778.99        35.57 o                         
   1  -4  -1       1296.87       1283.50        18.95 o                         
  -1  -4   1       1735.54       1583.46        18.26 o                         
   1  -4   0       1357.23       1281.58        20.46 o                         
   1  -4   0       1819.67       1770.37        22.82 o                         
  -1  -4  -1       2067.10       1914.22        19.10 o                         
  -1  -4  -2         78.26         63.49         5.58 o                         
  -1  -4  -3       4722.36       4686.31        44.61 o                         
   1  -4   4       2243.12       2186.69        37.34 o                         
   1  -4   5        172.85        157.27        13.94 o                         
   1  -4   6       3808.37       3998.48        53.87 o                         
  -1  -4  -7        977.50        975.52        30.88 o                         
   1  -4   8        380.64        323.69        50.75 o                         
  -1  -4  -9       1467.40       1443.81        79.23 o                         
  -1  -3  10         30.34         11.13        50.90 o                         
   1  -3  -9       1526.80       1497.40        56.76 o                         
   1  -3  -8       1711.90       1738.84        57.25 o                         
  -1  -3   7         99.34         78.85        12.45 o                         
   1  -3  -6       3183.22       3219.00        32.14 o                         
  -1  -3   5        792.95        791.01        16.51 o                         
  -1  -3   4       2152.10       2156.28        32.05 o                         
  -1  -3   3       7299.74       6988.77        54.97 o                         
  -1  -3   2        289.20        263.66        14.93 o                         
  -1  -3   2        313.46        278.28         8.75 o                         
   1  -3  -1       6618.70       6334.89        25.06 o                         
  -1  -3   1       8458.81       7997.67        73.35 o                         
   1  -3   0       4884.00       4811.38        24.82 o                         
   1  -3   0       7194.50       7100.45        54.75 o                         
  -1  -3  -1         94.62        102.30         7.97 o                         
  -1  -3  -1        202.07        160.37         6.16 o                         
   1  -3   2       3606.24       3482.08        82.50 o                         
  -1  -3  -2       5810.63       5475.12        48.17 o                         
  -1  -3  -3       2597.62       2609.02        32.98 o                         
   1  -3   4       1188.10       1198.86        27.48 o                         
  -1  -3  -5       2392.79       2374.60        35.71 o                         
  -1  -3  -6         76.60         65.37        13.12 o                         
  -1  -3  -7       1642.12       2004.08        86.44 o                         
   1  -3   7       2052.79       2149.45        51.67 o                         
   1  -3   8       1498.48       1428.14        71.95 o                         
  -1  -3  -9         58.77         63.93        56.71 o                         
   1  -3  10       1060.42       1038.14       126.13 o                         
   1  -2 -10       1972.84       1894.64        66.89 o                         
  -1  -2   9        457.32        426.89        43.03 o                         
   1  -2  -8        952.41        928.31        40.05 o                         
   1  -2  -7       4391.12       4511.97        47.59 o                         
  -1  -2   6        188.29        160.68         9.20 o                         
   1  -2  -5       3839.64       3807.12        36.50 o                         
  -1  -2   4       6346.82       6507.54        43.59 o                         
   1  -2  -3        286.27        266.28         8.32 o                         
   1  -2  -2       2548.18       2567.93        20.67 o                         
  -1  -2   2       3587.60       3348.20        37.78 o                         
   1  -2  -1       2247.83       2177.24        13.84 o                         
  -1  -2   1       2611.82       2493.35        38.18 o                         
  -1  -2   0       1024.81       1066.84        10.68 o                         
  -1  -2   0       1846.26       1993.83        68.09 o                         
   1  -2   1       3010.68       2903.35        24.93 o                         
  -1  -2  -1       3878.81       3736.57        43.56 o                         
   1  -2   2         65.54         52.44        12.35 o                         
   1  -2   2        180.79        154.38         7.40 o                         
  -1  -2  -3       7359.34       7442.99        53.43 o                         
  -1  -2  -4       2890.45       2957.86        46.97 o                         
  -1  -2  -5        351.50        383.45        20.36 o                         
   1  -2   6       3911.85       4212.59        52.92 o                         
  -1  -2  -7       1025.25       1343.44        71.52 o                         
   1  -2   7       1242.60       1224.56        42.32 o                         
  -1  -2  -8        796.36        770.11        38.14 o                         
   1  -2   9       1807.31       1940.51        89.24 o                         
   1  -2  10         89.57        180.15       109.81 o                         
  -1  -1  11       1020.00       1044.04       104.26 o                         
  -1  -1  10         22.70         31.46        35.38 o                         
  -1  -1   9       1684.97       1248.86        50.39 o                         
   1  -1  -8       1835.79       1873.02        76.33 o                         
  -1  -1   7        594.94        604.78        23.03 o                         
   1  -1  -6       5161.47       5335.48        34.88 o                         
  -1  -1   5       2597.30       2613.57        28.71 o                         
  -1  -1   4       3755.34       3870.00        32.19 o                         
  -1  -1   3       7066.93       6177.57        50.70 o                         
  -1  -1   3      11324.40      10800.99        51.02 o                         
   1  -1  -2       2201.50       2120.52        16.94 o                         
  -1  -1   2       2533.08       2557.60        29.58 o                         
  -1  -1   1       3397.70       3071.98        14.04 o                         
  -1  -1   1       4130.81       3916.52        35.24 o                         
   1  -1   0       1821.44       1810.39        15.51 o                         
  -1  -1   0       2954.60       2833.92        69.42 o                         
   1  -1   1        887.20        925.56        15.52 o                         
  -1  -1  -1       1655.01       1603.29        38.50 o                         
  -1  -1  -2      15163.97      13798.27        55.41 o                         
  -1  -1  -3       2179.14       2276.15        33.53 o                         
  -1  -1  -4       1460.06       1484.77        35.19 o                         
   1  -1   5       6368.20       6807.47        95.58 o                         
   1  -1   6        296.30        302.64        18.24 o                         
  -1  -1  -7       1529.95       1715.51        41.19 o                         
  -1  -1  -8       1707.02       2154.90        93.79 o                         
  -1  -1  -8       2101.40       2205.46        60.02 o                         
  -1  -1  -9         44.13         17.39        42.42 o                         
   1  -1  10        969.11       1147.10       102.50 o                         
   1  -1  11        279.46        174.24       127.68 o                         
   1   0 -11        106.33        100.65        45.95 o                         
  -1   0  10       1803.50       1818.70        63.22 o                         
   1   0  -9        972.58        832.39        42.04 o                         
  -1   0   8       1378.07       1434.31        28.26 o                         
  -1   0   7       3501.22       4125.65        61.37 o                         
   1   0  -6        320.76        385.46        21.10 o                         
  -1   0   5       3650.90       3687.14        31.86 o                         
  -1   0   4       6025.89       5933.12        40.26 o                         
   1   0  -3        322.61        306.54        11.45 o                         
  -1   0   3        339.62        342.03        11.29 o                         
  -1   0   2       6124.93       6027.46        51.19 o                         
   1   0  -2       8178.57       7979.17        75.77 o                         
  -1   0   1       2127.20       1974.17        11.43 o                         
   1   0   0       2347.39       2246.91        15.55 o                         
  -1   0  -1       5781.03       5422.32        31.04 o                         
  -1   0  -1       7956.84       7673.20        90.85 o                         
   1   0   2         47.88         39.35         8.69 o                         
   1   0   2        162.49        151.80         6.97 o                         
   1   0   3       2833.51       3139.99        36.94 o                         
   1   0   4       3709.82       3772.92        33.62 o                         
   1   0   5        482.43        568.24        22.31 o                         
  -1   0  -6       4270.51       4875.88        54.70 o                         
  -1   0  -7        759.96        820.44        27.80 o                         
   1   0   8        868.43        821.71        39.68 o                         
   1   0   9       2442.92       2493.17        99.58 o                         
   1   0  10        122.36         63.87        56.87 o                         
   1   0  11        861.62        715.84       126.73 o                         
  -1   1  11       1009.67        972.60        63.69 o                         
  -1   1  10         24.86         32.28        35.54 o                         
  -1   1   9       1716.58       1855.45        61.26 o                         
  -1   1   8       1683.46       1729.85        56.04 o                         
  -1   1   7        575.49        614.40        30.77 o                         
  -1   1   6       5089.67       5299.38        51.64 o                         
   1   1  -5       2639.93       2945.48        31.63 o                         
   1   1  -4       3845.21       4196.36        32.90 o                         
  -1   1   3      11994.83      11374.68        47.88 o                         
  -1   1   2       2161.40       2129.87        16.99 o                         
   1   1  -2       2476.57       2591.53        40.52 o                         
   1   1  -1       3189.87       3034.29        14.53 o                         
   1   1  -1       3836.92       3682.10        39.70 o                         
   1   1   0       2063.71       2177.14        17.35 o                         
   1   1   0       3270.70       3287.29        36.17 o                         
  -1   1  -1        933.40       1005.49        17.19 o                         
  -1   1  -1       1715.46       1812.85        22.95 o                         
   1   1   2      11984.83      11294.80       113.52 o                         
   1   1   2      14495.27      13509.16        56.46 o                         
  -1   1  -3       2152.71       2486.66        25.13 o                         
  -1   1  -4       1428.41       1588.81        23.05 o                         
   1   1   5       6433.99       6989.32        53.73 o                         
  -1   1  -6        323.95        361.51        17.73 o                         
   1   1   7       1646.46       1893.64        40.11 o                         
   1   1   8       2045.72       2212.37        63.32 o                         
   1   1   9         43.68         24.31        48.08 o                         
   1   1  10        985.12       1134.42        99.34 o                         
   1   1  11        249.32        222.33       124.03 o                         
  -1   2  11         68.68        124.38        65.36 o                         
   1   2 -10       1989.83       2131.86        71.03 o                         
  -1   2   9        494.96        534.67        36.81 o                         
   1   2  -8        976.04        985.32        35.41 o                         
   1   2  -7       4376.22       4700.76        57.71 o                         
   1   2  -6        193.38        216.67        12.77 o                         
   1   2  -5       3662.08       3873.74        43.45 o                         
   1   2  -4       6372.78       6721.47        44.80 o                         
   1   2  -3        324.43        317.74        15.73 o                         
  -1   2   3        347.72        338.54         8.98 o                         
  -1   2   2       2443.79       2443.88        21.79 o                         
   1   2  -2       3513.30       3591.79        33.78 o                         
   1   2  -1       2312.39       2258.16        15.83 o                         
   1   2  -1       2676.45       2697.96        44.29 o                         
  -1   2   0       1024.64       1124.51        11.56 o                         
   1   2   0       1823.16       1865.87        54.77 o                         
  -1   2  -1       2925.99       2924.64        31.53 o                         
  -1   2  -1       3831.20       3867.36        32.42 o                         
  -1   2  -2         46.83         42.24        10.89 o                         
   1   2   2        142.61        133.27         8.15 o                         
  -1   2  -3       7283.49       7750.82        66.47 o                         
  -1   2  -4       2951.38       3146.72        44.30 o                         
  -1   2  -5        366.18        432.38        15.16 o                         
  -1   2  -6       4024.42       4830.76        59.13 o                         
   1   2   7       1219.46       1345.45        34.65 o                         
   1   2   8        758.46        782.15        41.66 o                         
   1   2   9       1831.63       1982.89        89.60 o                         
   1   2  10         93.18         31.76       100.88 o                         
  -1   3  11        982.66       1059.57        79.23 o                         
  -1   3  10         37.99         11.05        45.35 o                         
  -1   3   9       1503.82       1572.44        59.83 o                         
  -1   3   8       1739.38       1907.31        45.23 o                         
  -1   3   7        114.77        137.39        15.82 o                         
  -1   3   6       3243.17       3573.21        45.02 o                         
   1   3  -5        643.04        677.21        16.34 o                         
   1   3  -4       1439.56       1600.07        45.31 o                         
  -1   3   4       2180.66       2287.07        29.33 o                         
  -1   3   3       6205.37       6116.80        50.43 o                         
   1   3  -3       7486.45       7635.34        51.07 o                         
  -1   3   2        302.46        249.74        14.55 o                         
   1   3  -2        336.07        321.73        10.00 o                         
  -1   3   1       6504.09       6553.35        32.28 o                         
   1   3  -1       8239.08       8397.77        49.44 o                         
   1   3   0       5179.93       5473.80        24.20 o                         
   1   3   0       7531.15       7593.62        64.38 o                         
   1   3   1         68.27         76.13         8.35 o                         
   1   3   1        171.01        159.45         5.44 o                         
   1   3   2       3429.31       3878.36        43.17 o                         
  -1   3  -2       5589.70       5826.34        41.78 o                         
  -1   3  -3       2586.25       2702.40        40.84 o                         
  -1   3  -4       1345.00       1441.86        33.47 o                         
  -1   3  -5       2318.30       2598.04        48.27 o                         
  -1   3  -6         71.94         79.52        11.05 o                         
   1   3   7       2021.88       2273.06        55.04 o                         
  -1   3  -8       1494.80       1610.34        79.59 o                         
   1   3   9         46.98         59.33        57.78 o                         
   1   3  10       1090.91       1272.65       117.74 o                         
  -1   4  11         75.56         31.59       141.14 o                         
   1   4 -10       1456.14       1548.35        79.36 o                         
  -1   4   9        360.38        396.73        39.22 o                         
  -1   4   8        821.89        864.95        39.04 o                         
   1   4  -7       3645.46       4030.01        59.28 o                         
   1   4  -6        136.06        155.32        12.67 o                         
   1   4  -5       2409.28       2506.91        32.05 o                         
   1   4  -4       4176.85       4476.18        33.76 o                         
  -1   4   3         93.08         93.70         8.94 o                         
   1   4  -2       3177.35       3128.03        26.22 o                         
   1   4  -1       1301.77       1326.71        18.72 o                         
  -1   4   1       1783.90       1822.96        23.43 o                         
   1   4   0       1234.84       1337.90        18.36 o                         
   1   4   0       1695.54       1695.72        18.79 o                         
  -1   4  -1        979.40       1207.88        58.00 o                         
   1   4   1       1921.37       1894.78        19.06 o                         
  -1   4  -2         71.23         66.55         5.49 o                         
   1   4   3       4806.03       5254.63        54.52 o                         
   1   4   4       2123.20       2255.45        38.48 o                         
  -1   4  -5        180.15        191.74        23.50 o                         
  -1   4  -6       3835.28       4611.35        59.36 o                         
   1   4   7       1020.91        944.60        61.52 o                         
  -1   4  -8        393.20        361.65        53.74 o                         
  -1   4  -9       1477.00       1555.39        86.42 o                         
   1   5 -10         27.73        -23.22        80.54 o                         
  -1   5   9       1079.10       1072.90        55.82 o                         
  -1   5   8       1176.15       1193.82        55.46 o                         
  -1   5   7         78.30         65.94        21.52 o                         
   1   5  -6       2057.02       2261.23        32.63 o                         
  -1   5   5        503.34        522.94        15.02 o                         
  -1   5   5        653.94        719.06        23.78 o                         
  -1   5   4       2067.70       2432.01        32.88 o                         
  -1   5   3       4196.37       4504.71        46.03 o                         
  -1   5   2        146.68        144.75         8.33 o                         
  -1   5   1       2827.61       3012.10        39.70 o                         
   1   5   0       3506.70       3612.93        44.48 o                         
  -1   5  -1         79.63         77.11         6.59 o                         
  -1   5  -1        123.35        127.11         7.64 o                         
  -1   5  -2       3731.15       4158.49        28.84 o                         
   1   5   3       1347.80       1580.49        22.05 o                         
  -1   5  -4        617.97        635.61        22.92 o                         
   1   5   5       2211.02       2651.41        66.90 o                         
  -1   5  -6        113.81        155.80        28.35 o                         
   1   5   7       1401.76       1220.70        71.64 o                         
   1   5   8       1069.17       1058.25        70.96 o                         
  -1   5  -9         38.91         46.66       104.26 o                         
  -1   6   9        450.70        450.28       117.53 o                         
  -1   6   8        632.82        650.94        49.11 o                         
  -1   6   7       1644.97       1925.58        75.28 o                         
   1   6  -6        206.97        213.68        23.95 o                         
   1   6  -5       1462.88       1604.86        31.56 o                         
  -1   6   4       1448.32       1539.79        31.99 o                         
  -1   6   3        342.46        416.80        14.83 o                         
   1   6  -2       3330.39       3732.79        51.48 o                         
   1   6  -1       1090.64       1145.74        30.27 o                         
  -1   6   0        860.55        886.85        26.16 o                         
   1   6   1       3279.78       3580.89        57.81 o                         
   1   6   2         64.14         71.55         8.57 o                         
   1   6   2        185.62        198.02        10.10 o                         
  -1   6  -3       1220.51       1281.99        25.10 o                         
   1   6   4       1397.33       1459.88        34.06 o                         
  -1   6  -5        261.02        257.51        24.79 o                         
   1   6   6       2019.11       2098.92        66.75 o                         
  -1   6  -7        465.29        553.55        59.63 o                         
  -1   7   8        825.02        810.74        82.17 o                         
  -1   7   7        109.48         36.54        55.11 o                         
  -1   7   6       1580.77       1667.70        57.49 o                         
  -1   7   5        493.27        528.68        32.22 o                         
  -1   7   4        654.17        675.21        33.55 o                         
  -1   7   3       2582.71       2905.61        63.32 o                         
   1   7  -2        179.03        202.23        18.75 o                         
  -1   7   1       1190.27       1190.96        33.13 o                         
   1   7   0       1453.70       1448.71        38.25 o                         
   1   7   1        294.45        346.42        22.09 o                         
   1   7   2       2079.49       2360.63        59.23 o                         
  -1   7  -3        763.65        795.17        36.98 o                         
  -1   7  -4        696.78        655.66        51.73 o                         
   1   7   5       1606.81       1696.61        71.44 o                         
  -1   7  -6         82.39         64.65        69.90 o                         
  -1   8   6         55.15        -28.55       105.43 o                         
  -1   8   5       1138.22       1331.77       116.53 o                         
  -1   8   4        806.96        986.33        60.19 o                         
  -1   8   3         46.78         32.29        41.46 o                         
  -1   8   2       2063.68       2441.81        92.83 o                         
   1   8  -1        448.01        585.93        46.35 o                         
   1   8   0        425.60        443.55        42.03 o                         
  -1   8  -1       2112.89       2540.89        93.03 o                         
   1   8   2         49.78         85.92        42.27 o                         
   1   8   3        851.28        868.64        59.44 o                         
  -1   8  -4       1027.68       1154.64        89.10 o                         
  -1   8  -5         76.74         61.61        83.23 o                         
  -2  -9   4         92.95        205.43       131.73 o                         
  -2  -9   3        470.12        720.69       120.03 o                         
  -2  -9   2        740.41        875.33       109.50 o                         
   2  -8  -7        390.95        311.93        83.30 o                         
   2  -8  -7        542.22        411.08       102.95 o                         
   2  -8  -6        804.34        660.59        71.55 o                         
   2  -8  -6       1103.23        934.65        86.42 o                         
  -2  -8   5          0.95        -21.78        46.49 o                         
   2  -8  -5          5.31         25.99        70.90 o                         
  -2  -8   4       1132.61       1139.97        56.37 o                         
   2  -8  -4       1550.34       1399.26        81.51 o                         
  -2  -8   3        392.73        372.32        33.75 o                         
   2  -8  -3        546.30        555.69        61.99 o                         
   2  -8  -2        281.73        234.53        31.86 o                         
   2  -8  -2        346.64        273.45        43.97 o                         
   2  -8  -1       1436.20       1294.90        49.30 o                         
  -2  -8   1       1948.38       2032.40        65.62 o                         
  -2  -8   0        178.98        183.25        42.85 o                         
  -2  -8   0        283.54        293.53        41.91 o                         
   2  -8   1        406.92        394.65        32.13 o                         
   2  -8   2       1175.82       1093.84        56.71 o                         
   2  -8   2       1576.14       1597.36        93.59 o                         
   2  -8   3         12.61         60.30        59.60 o                         
  -2  -8  -4        875.39        983.88        89.14 o                         
  -2  -8  -5        414.09        314.80        90.39 o                         
  -2  -7   8        784.30        775.72        53.84 o                         
  -2  -7   8       1140.56       1035.09        93.99 o                         
  -2  -7   7        554.47        537.68        47.50 o                         
  -2  -7   7        735.65        582.71        53.01 o                         
   2  -7  -6        188.61        161.07        23.51 o                         
  -2  -7   5       1304.63       1167.63        34.13 o                         
   2  -7  -4        384.68        321.08        19.27 o                         
   2  -7  -4        490.73        429.10        50.59 o                         
  -2  -7   3        974.94        869.18        28.06 o                         
   2  -7  -3       1159.48       1094.65        65.38 o                         
  -2  -7   2        892.27        792.90        25.18 o                         
  -2  -7   2       1408.53       1354.13        50.71 o                         
  -2  -7   1         12.29         14.30        27.74 o                         
  -2  -7   1         16.23         37.96        29.66 o                         
   2  -7   0       1467.22       1489.15        29.26 o                         
  -2  -7   0       1753.34       1717.36        54.17 o                         
   2  -7   1        533.74        508.56        21.38 o                         
  -2  -7  -1        897.44        900.49        50.73 o                         
   2  -7   2        280.14        301.45        22.91 o                         
   2  -7   2        421.41        377.76        30.91 o                         
  -2  -7  -3       1865.19       1706.63        75.56 o                         
   2  -7   3       2322.10       2378.56        83.49 o                         
   2  -7   4        145.17        109.82        28.10 o                         
   2  -7   5        538.81        520.11        47.30 o                         
  -2  -7  -6        984.86        902.89        56.76 o                         
   2  -7   6       1261.10       1096.50       111.07 o                         
   2  -6  -9       1091.35       1016.20        77.30 o                         
  -2  -6   9       1454.63       1244.81        64.80 o                         
  -2  -6   8        116.19         91.22        31.29 o                         
   2  -6  -8        188.71        138.06        46.62 o                         
  -2  -6   7        927.93        829.54        37.12 o                         
  -2  -6   7       1229.39       1089.08        47.27 o                         
   2  -6  -6       1137.06        934.38        24.16 o                         
  -2  -6   6       1459.54       1318.65        71.35 o                         
   2  -6  -5          0.97         -0.30        11.80 o                         
  -2  -6   4        935.55        952.49        19.98 o                         
  -2  -6   3        805.08        800.64        18.02 o                         
   2  -6  -3       1350.14       1363.98        58.38 o                         
  -2  -6   2        853.12        843.64        15.06 o                         
  -2  -6   2       1062.47       1102.56        39.71 o                         
  -2  -6   1       2999.08       2741.45        24.45 o                         
   2  -6  -1       4062.06       3876.06        73.21 o                         
   2  -6   0        597.55        590.67        14.77 o                         
   2  -6   0        891.48        757.47        32.85 o                         
   2  -6   1       1572.95       1488.10        43.95 o                         
  -2  -6  -1       1856.11       1820.65        59.31 o                         
  -2  -6  -2       1238.24       1174.89        32.87 o                         
   2  -6   2       1598.16       1518.87        39.63 o                         
  -2  -6  -3         17.57         19.31        13.13 o                         
   2  -6   3         17.78         15.86        20.90 o                         
  -2  -6  -4        927.08        872.93        27.43 o                         
  -2  -6  -4       1323.35       1349.89        52.14 o                         
   2  -6   5        843.17        826.86        40.90 o                         
   2  -6   5       1176.37       1173.41        44.97 o                         
   2  -6   6        204.40        232.96        32.31 o                         
  -2  -6  -6        243.67        370.98        50.11 o                         
  -2  -6  -7       1445.46       1431.57        91.19 o                         
   2  -5 -10        839.94        807.26        69.12 o                         
   2  -5 -10       1174.52        930.02        78.30 o                         
   2  -5  -9          2.95         -0.82        55.21 o                         
   2  -5  -9         10.28        -10.92        50.89 o                         
  -2  -5   8       1446.82       1359.31        44.10 o                         
  -2  -5   8       1879.99       1597.12        59.92 o                         
   2  -5  -7        883.14        830.83        24.88 o                         
  -2  -5   7       1198.93       1096.12        50.10 o                         
  -2  -5   6        329.86        334.49        19.61 o                         
  -2  -5   6        463.07        422.52        31.21 o                         
  -2  -5   5       2179.96       2043.46        45.39 o                         
  -2  -5   5       2858.54       2775.51        60.17 o                         
  -2  -5   4        376.03        337.75        13.84 o                         
   2  -5  -4        613.35        671.12        39.04 o                         
   2  -5  -3        957.34        933.47        18.51 o                         
   2  -5  -2       1944.49       1922.57        16.98 o                         
  -2  -5   2       3136.87       2844.68        41.93 o                         
  -2  -5   1         51.80         37.89         3.79 o                         
   2  -5  -1         70.92         38.76        14.26 o                         
   2  -5   0       3112.40       2860.07        34.48 o                         
  -2  -5   0       3769.90       3681.94        44.71 o                         
  -2  -5  -1       1707.81       1829.03        35.88 o                         
   2  -5   1       2028.75       2064.54        30.21 o                         
  -2  -5  -2        716.94        666.38        15.19 o                         
   2  -5   2        844.77        833.48        28.98 o                         
  -2  -5  -3       1820.35       1712.02        37.43 o                         
  -2  -5  -3       2536.31       2465.96        42.89 o                         
   2  -5   4        369.62        366.24        19.19 o                         
  -2  -5  -4        483.81        492.42        19.92 o                         
   2  -5   5        925.48        876.22        36.36 o                         
  -2  -5  -5       1272.58       1212.29        34.87 o                         
  -2  -5  -6       1189.37       1121.30        42.81 o                         
  -2  -5  -6       1706.85       1608.62        61.05 o                         
   2  -5   7         19.47        -20.42        46.93 o                         
  -2  -5  -7         20.90         53.70        68.06 o                         
  -2  -5  -8       1249.63       1071.29        93.39 o                         
   2  -4 -10        190.64        266.72        55.36 o                         
  -2  -4  10        242.46        251.76        54.16 o                         
   2  -4  -9       1139.71       1086.74        48.54 o                         
  -2  -4   9       1521.46       1361.13        94.86 o                         
   2  -4  -8         55.80         53.42        19.25 o                         
  -2  -4   8         71.78         71.14        22.83 o                         
  -2  -4   7        818.09        742.57        23.83 o                         
  -2  -4   7       1132.36       1047.27        49.42 o                         
  -2  -4   6       3214.22       3223.59        48.66 o                         
  -2  -4   6       4524.74       4643.14        57.53 o                         
  -2  -4   5         78.23         75.90         8.67 o                         
  -2  -4   5        131.24        149.79        21.91 o                         
  -2  -4   4       2504.59       2366.77        27.68 o                         
   2  -4  -3        758.11        763.77        12.57 o                         
  -2  -4   3       1425.62       1640.91        60.26 o                         
  -2  -4   2       1469.11       1455.24        16.66 o                         
   2  -4  -1       1983.53       1858.06        19.29 o                         
  -2  -4   1       2705.66       2686.52        63.56 o                         
  -2  -4   0        541.67        504.21        11.85 o                         
  -2  -4   0       1066.11       1068.21        35.77 o                         
  -2  -4  -1       1805.69       1782.39        23.74 o                         
  -2  -4  -1       2093.76       2015.40        42.48 o                         
  -2  -4  -2       4138.35       3927.74        32.47 o                         
  -2  -4  -2       4976.38       4855.30        52.55 o                         
  -2  -4  -3        152.43        122.05         8.75 o                         
   2  -4   4       3661.28       3540.09        51.71 o                         
  -2  -4  -4       4839.53       4525.81        98.99 o                         
  -2  -4  -5        889.77        876.29        35.68 o                         
  -2  -4  -5       1167.71       1027.44        32.63 o                         
   2  -4   6         68.85        117.98        24.35 o                         
  -2  -4  -6         84.04         54.39        29.89 o                         
   2  -4   7       1072.24       1041.13        58.51 o                         
   2  -4   7       1477.53       1345.18        60.07 o                         
  -2  -4  -8        222.84        168.30        62.37 o                         
  -2  -4  -9        458.02        480.44        72.59 o                         
   2  -4   9        623.26        573.75       148.05 o                         
   2  -3 -11       1016.75        909.79        87.30 o                         
   2  -3 -10       1155.14       1065.50        49.04 o                         
  -2  -3  10       1747.60       1914.25       119.24 o                         
   2  -3  -9         75.98         56.19        18.98 o                         
  -2  -3   9         87.13         29.22        56.34 o                         
   2  -3  -8       1611.49       1531.04        45.05 o                         
   2  -3  -8       2051.26       1884.25        53.23 o                         
   2  -3  -7       1178.98       1110.61        35.29 o                         
  -2  -3   7       1748.11       1765.79        47.02 o                         
  -2  -3   6        168.03        163.85        16.61 o                         
  -2  -3   6        266.14        257.23        16.86 o                         
   2  -3  -5       3740.60       3658.01        40.65 o                         
  -2  -3   5       4792.21       4950.63        60.10 o                         
  -2  -3   4        201.98        164.25         7.98 o                         
  -2  -3   3       1133.38       1111.44        15.51 o                         
   2  -3  -2       4612.11       4588.00        32.63 o                         
  -2  -3   1        465.70        413.92         9.18 o                         
   2  -3   0       3371.00       3167.52        26.79 o                         
  -2  -3   0       4934.29       4142.85        56.35 o                         
  -2  -3  -1       2633.56       2547.33        17.66 o                         
  -2  -3  -2        261.26        245.06         6.86 o                         
  -2  -3  -3       2893.24       2895.20        42.30 o                         
   2  -3   3       4233.41       4236.29        69.82 o                         
   2  -3   4        318.86        348.14        15.09 o                         
   2  -3   4        363.86        309.31        24.37 o                         
   2  -3   5       1620.77       1523.51        49.44 o                         
   2  -3   5       2047.94       1851.38        56.01 o                         
  -2  -3  -6       1871.05       1836.35        48.74 o                         
   2  -3   7         32.15         39.40        25.45 o                         
  -2  -3  -7         60.87         72.41        35.33 o                         
   2  -3   8       2053.38       1865.15        76.64 o                         
  -2  -3  -9        911.06        763.64        74.03 o                         
   2  -3  10        159.10         57.36       160.01 o                         
   2  -2 -11        591.40        477.06        60.40 o                         
   2  -2 -10        205.88        217.79        43.79 o                         
  -2  -2  10        231.40        186.42        77.19 o                         
   2  -2  -9       1205.43       1241.04        42.85 o                         
  -2  -2   9       1693.66       1251.50        43.04 o                         
   2  -2  -7       2368.89       2144.38        70.67 o                         
  -2  -2   7       3306.38       3401.18        64.67 o                         
  -2  -2   6       1926.32       1823.84        44.77 o                         
  -2  -2   6       2764.73       2854.90        52.75 o                         
  -2  -2   5        223.73        217.35        11.38 o                         
  -2  -2   5        262.76        231.82        30.23 o                         
  -2  -2   4       2559.11       2523.36        24.98 o                         
  -2  -2   3       2943.59       2944.20        23.52 o                         
  -2  -2   2       1037.34       1053.62        13.36 o                         
   2  -2  -1      13803.45      11939.05        44.04 o                         
   2  -2   0        146.45        137.85         6.11 o                         
  -2  -2  -1       4734.23       4518.27        33.47 o                         
  -2  -2  -2       2644.20       2668.89        22.30 o                         
   2  -2   3        112.66        112.24         9.82 o                         
  -2  -2  -3        189.17        170.44        15.18 o                         
   2  -2   4       2475.34       2478.39        55.91 o                         
  -2  -2  -4       3164.18       3178.90        41.75 o                         
  -2  -2  -5       2739.09       3113.50        72.29 o                         
  -2  -2  -5       3557.58       3570.73        57.21 o                         
  -2  -2  -6        199.32        152.06        26.49 o                         
   2  -2   7       1411.91       1307.52        43.97 o                         
  -2  -2  -7       1867.87       1895.83        52.22 o                         
  -2  -2  -8         68.73         12.19        60.72 o                         
   2  -2   8        141.62         55.35        52.41 o                         
  -2  -2  -9        866.47        813.11        68.55 o                         
   2  -2  10        865.75        982.99       142.73 o                         
   2  -1 -11        827.65        859.08        74.66 o                         
  -2  -1  11       1042.62       1071.54       107.27 o                         
  -2  -1  10       1902.36       1888.67       113.88 o                         
   2  -1  -9         84.15         91.03        30.82 o                         
  -2  -1   9        127.02        115.56        30.63 o                         
   2  -1  -8       2299.77       2353.27        30.17 o                         
  -2  -1   8       3242.97       3064.48        64.30 o                         
  -2  -1   7       1488.66       1324.05        27.60 o                         
  -2  -1   7       2154.90       2124.97        51.29 o                         
  -2  -1   6        484.26        466.39        13.21 o                         
  -2  -1   6        866.29        942.91        37.31 o                         
  -2  -1   5       3608.04       3720.08        68.72 o                         
   2  -1  -5       5506.97       5711.68       104.90 o                         
  -2  -1   4       1069.08       1034.70        17.62 o                         
  -2  -1   3       1532.36       1478.39        16.21 o                         
   2  -1  -2       2698.74       2696.79        18.85 o                         
  -2  -1   1        181.44        175.74         4.62 o                         
   2  -1   0       3486.50       3304.10        19.81 o                         
   2  -1   1       1299.50       1253.40        18.45 o                         
  -2  -1  -2       3605.65       3668.15        27.65 o                         
   2  -1   3       5567.59       5718.89        64.34 o                         
  -2  -1  -3       6857.04       7188.05        85.88 o                         
   2  -1   4       1015.89       1262.92        36.50 o                         
  -2  -1  -4       1214.64       1345.34        36.45 o                         
  -2  -1  -5       1838.07       2032.77        77.68 o                         
   2  -1   5       2360.55       2367.32        53.96 o                         
  -2  -1  -6       2557.05       2773.48        67.20 o                         
   2  -1   6       3414.81       3332.89        67.99 o                         
   2  -1   7        119.69        100.00         7.27 o                         
  -2  -1  -7        147.78        139.86        31.96 o                         
   2  -1   8       1194.04       1432.33        54.07 o                         
   2  -1   8       1699.68       1925.67        75.17 o                         
   2  -1   9        905.94        940.08        65.51 o                         
   2  -1  10        139.59         55.78       130.12 o                         
   2   0 -11        543.77        497.00        58.02 o                         
  -2   0  11        783.82        664.91        87.34 o                         
  -2   0  10        272.90        374.36        44.62 o                         
   2   0  -9       1433.54       1590.54        84.86 o                         
  -2   0   9       1853.89       1821.43        99.97 o                         
   2   0  -8        179.25        179.84         9.33 o                         
  -2   0   8        262.41        249.25        47.91 o                         
  -2   0   7       1401.76       1353.02        24.75 o                         
  -2   0   7       1775.93       1991.88        60.23 o                         
   2   0  -6       1809.90       1861.42        23.82 o                         
  -2   0   6       2950.54       2887.55        62.52 o                         
  -2   0   5         41.68         25.69         5.10 o                         
  -2   0   5         46.81         39.20        12.52 o                         
   2   0  -4      10863.10      11127.83        62.27 o                         
  -2   0   3        849.27        793.40        12.00 o                         
  -2   0   2       4679.61       4315.59        23.93 o                         
   2   0  -1       4210.70       4175.91        25.69 o                         
   2   0   0       5661.63       5371.76        31.63 o                         
   2   0   1        924.24        941.71        15.17 o                         
   2   0   2       8925.39       9264.39        54.27 o                         
  -2   0  -3         14.43         15.12         5.07 o                         
   2   0   4       3210.93       3422.69        50.56 o                         
  -2   0  -4       3853.87       4157.67        86.93 o                         
   2   0   5       1053.28       1248.24        28.01 o                         
  -2   0  -5       1551.24       1502.09        70.65 o                         
   2   0   6        234.07        175.07        10.66 o                         
  -2   0  -6        297.75        212.93        30.71 o                         
   2   0   7       1183.29       1151.10        48.86 o                         
   2   0   7       1692.54       1801.56        52.31 o                         
   2   0   8        201.91        160.51        38.80 o                         
   2   0   9        868.91        686.73        59.82 o                         
   2   0  10       1382.51       1382.50       121.50 o                         
   2   1 -11        812.29        775.67        74.03 o                         
  -2   1  11       1031.61       1029.84        98.88 o                         
  -2   1  10       1423.38       1512.58        72.68 o                         
  -2   1  10       1847.55       1948.64       106.85 o                         
   2   1  -9         79.09         94.17        23.23 o                         
  -2   1   9        121.60         29.73        50.84 o                         
   2   1  -8       2414.60       2274.42        71.92 o                         
  -2   1   8       3322.97       2994.17       113.07 o                         
   2   1  -7       1470.79       1487.96        27.82 o                         
  -2   1   7       2123.74       1985.23        60.41 o                         
   2   1  -6        559.47        537.70        16.44 o                         
  -2   1   6        920.35       1107.82        60.22 o                         
   2   1  -5       3629.81       3732.02        45.47 o                         
  -2   1   5       5607.63       5385.93       102.65 o                         
   2   1  -4       1082.55       1124.50        20.28 o                         
  -2   1   3       1396.37       1390.56        17.51 o                         
   2   1  -2       2718.91       2564.65        15.73 o                         
   2   1  -1        177.26        179.85         5.07 o                         
   2   1   0       3514.17       3396.77        25.11 o                         
   2   1   1       1240.34       1182.68        14.94 o                         
  -2   1  -2       3640.34       3815.11        32.88 o                         
   2   1   3       5345.52       5337.76        46.55 o                         
  -2   1  -3       6627.24       6152.17       107.62 o                         
   2   1   4       1075.40       1180.65        24.79 o                         
  -2   1  -4       1247.43       1182.68        54.52 o                         
   2   1   5       1875.47       1939.17        48.50 o                         
  -2   1  -5       2404.29       2558.61        51.67 o                         
   2   1   6       2655.13       2554.81        38.40 o                         
  -2   1  -6       3472.10       3371.93        66.38 o                         
   2   1   7        120.68        108.17        27.72 o                         
   2   1   7        150.57        128.14        37.72 o                         
   2   1   8       1673.98       1741.28        68.76 o                         
   2   1   9        899.16        837.28        60.53 o                         
   2   1  10        129.95        177.66       125.25 o                         
  -2   2  11        571.48        619.84        61.11 o                         
  -2   2  11        807.16        871.06        62.74 o                         
   2   2 -10        205.18        131.08        50.78 o                         
  -2   2  10        229.60        180.48        46.16 o                         
  -2   2   9       1283.55       1545.01        61.21 o                         
  -2   2   9       1785.11       1793.38        67.88 o                         
   2   2  -8        287.28        246.75        25.97 o                         
  -2   2   8        321.83        257.27        32.61 o                         
   2   2  -7       2304.07       2372.46        42.10 o                         
  -2   2   7       3277.10       3351.56        62.04 o                         
   2   2  -6       1939.09       2075.99        38.46 o                         
  -2   2   6       2818.43       2860.25        61.71 o                         
   2   2  -5        215.37        213.07         7.42 o                         
  -2   2   5        255.39        316.08        33.64 o                         
   2   2  -4       2316.45       2548.29        21.12 o                         
  -2   2   3       2752.48       2821.05        22.20 o                         
   2   2  -2       1213.41       1299.47        11.86 o                         
   2   2  -1      13681.46      12633.23        41.73 o                         
   2   2   0        207.25        233.95         5.47 o                         
   2   2   1       4977.47       4958.58        33.60 o                         
  -2   2  -2       2868.52       2998.64        31.27 o                         
   2   2   3        109.87        115.83         8.84 o                         
  -2   2  -3        189.35        184.55        20.49 o                         
   2   2   4       2360.12       2372.70        33.35 o                         
  -2   2  -4       3044.42       3047.09        61.27 o                         
   2   2   5       2742.39       2783.15        35.52 o                         
  -2   2  -5       3570.88       3790.26        76.46 o                         
  -2   2  -6        103.33        105.67        12.15 o                         
  -2   2  -6        201.80        162.51        35.68 o                         
   2   2   7       1802.59       2009.04        51.47 o                         
   2   2   8        144.96        139.26        47.38 o                         
   2   2   9        867.93        992.72        66.46 o                         
  -2   3  11       1014.53        936.96        75.41 o                         
   2   3 -10       1161.34       1147.36        56.98 o                         
  -2   3  10       1744.22       1748.40        98.72 o                         
   2   3  -9         80.85         89.47        33.13 o                         
  -2   3   9         92.27         72.64        41.90 o                         
   2   3  -8       1612.02       1708.99        65.12 o                         
  -2   3   8       2073.26       2092.05        40.21 o                         
   2   3  -7       1202.49       1372.40        32.72 o                         
  -2   3   7       1778.25       1842.24        45.55 o                         
   2   3  -6        126.68        141.96        10.04 o                         
  -2   3   6        239.95        253.27        19.26 o                         
  -2   3   5       3772.59       4052.62        35.61 o                         
   2   3  -5       4800.38       5007.09        82.59 o                         
   2   3  -4        253.45        250.40         7.59 o                         
   2   3  -3       1186.76       1277.20        15.23 o                         
   2   3  -2       4400.70       4507.82        25.00 o                         
   2   3  -1        469.20        465.53         8.91 o                         
   2   3   0       3362.09       3398.38        27.39 o                         
   2   3   1       2707.77       2737.16        24.08 o                         
   2   3   2        254.87        274.66         9.45 o                         
  -2   3  -2        326.62        379.82        32.14 o                         
  -2   3  -3       2960.28       3071.49        38.61 o                         
  -2   3  -3       4289.08       5067.78        74.26 o                         
   2   3   4        276.18        322.97        13.99 o                         
  -2   3  -4        335.87        331.69        24.84 o                         
   2   3   5       1602.10       1606.39        34.11 o                         
  -2   3  -5       2020.92       1952.93        42.45 o                         
   2   3   6       1237.94       1280.09        63.45 o                         
  -2   3  -6       1810.41       1861.79        66.10 o                         
   2   3   7         31.38         20.49        41.90 o                         
   2   3   7         58.37         44.61        42.00 o                         
   2   3   8       2078.15       2112.93        80.73 o                         
   2   3   9        932.86        842.78        67.69 o                         
  -2   4  11        465.14        540.33        99.63 o                         
   2   4 -10        242.31        253.57        51.00 o                         
  -2   4   9       1140.90       1251.50        88.07 o                         
  -2   4   9       1521.80       1556.12        51.68 o                         
   2   4  -8         42.78         69.65        28.16 o                         
  -2   4   8         67.24         31.86        44.61 o                         
   2   4  -7        782.40        837.80        26.55 o                         
  -2   4   7       1098.48       1098.58        48.83 o                         
  -2   4   6       3316.79       3604.07        39.01 o                         
  -2   4   5         83.28        112.56         7.09 o                         
   2   4  -5        137.43        168.51        40.16 o                         
   2   4  -4       2359.07       2480.24        27.46 o                         
   2   4  -4       3829.17       4052.78        66.90 o                         
   2   4  -3        810.93        869.04        13.21 o                         
   2   4  -2       1476.30       1567.31        15.06 o                         
   2   4  -1       2032.81       2125.90        14.80 o                         
   2   4   0        505.64        536.91        10.79 o                         
   2   4   1       1879.05       2035.55        22.56 o                         
   2   4   2       4130.65       4180.81        38.53 o                         
  -2   4  -2       5020.38       5229.92        59.57 o                         
   2   4   3        149.22        144.07        11.66 o                         
  -2   4  -3        177.01        163.95        15.77 o                         
   2   4   4       3689.14       3926.61        69.48 o                         
  -2   4  -4       4830.96       4561.88        84.18 o                         
   2   4   5        884.66        869.55        63.22 o                         
  -2   4  -5       1175.28       1076.01        47.67 o                         
   2   4   6         44.97         27.00        55.24 o                         
  -2   4  -6         64.79         58.40        37.60 o                         
  -2   4  -7       1479.52       1632.34        68.40 o                         
   2   4   8        213.60        223.90        64.56 o                         
  -2   4  -9        458.82        483.08        79.28 o                         
  -2   5  10        872.99       1125.95        97.02 o                         
   2   5 -10       1206.74       1423.39        75.43 o                         
  -2   5   9          4.04         53.97        71.24 o                         
   2   5  -9         10.96         33.53        54.02 o                         
   2   5  -8       1879.22       2071.21        70.80 o                         
  -2   5   7        977.08       1062.16        38.15 o                         
  -2   5   7       1305.85       1315.41        55.74 o                         
  -2   5   6        321.45        383.24        14.50 o                         
  -2   5   6        452.75        487.77        25.89 o                         
   2   5  -5       2015.43       2400.40        38.03 o                         
  -2   5   5       2662.09       2666.67        62.05 o                         
   2   5  -4        359.85        405.56        13.13 o                         
  -2   5   4        614.53        634.60        43.98 o                         
   2   5  -3        903.46        943.70        17.77 o                         
   2   5  -3       1510.14       1563.15        39.98 o                         
   2   5  -2       1850.87       1984.91        22.14 o                         
  -2   5   2       2956.51       3109.25        49.35 o                         
   2   5  -1         53.80         51.44         3.95 o                         
   2   5  -1         72.20         56.26        21.01 o                         
   2   5   0       3356.55       3542.28        32.34 o                         
   2   5   0       4047.30       4252.25        59.47 o                         
  -2   5  -1       1616.85       1843.38        24.28 o                         
  -2   5  -1       1956.93       2149.14        41.89 o                         
  -2   5  -2        668.06        690.44        16.02 o                         
  -2   5  -2        801.64        767.10        47.37 o                         
   2   5   3       1910.22       1886.82        35.20 o                         
  -2   5  -3       2684.63       2494.84        86.01 o                         
   2   5   4        374.98        445.84        54.56 o                         
  -2   5  -4        492.16        427.41        26.41 o                         
  -2   5  -5       1202.67       1130.10        39.41 o                         
  -2   5  -6       1733.34       1767.91        67.62 o                         
   2   5   7         21.68         50.37        97.76 o                         
  -2   5  -8       1240.23       1100.19        99.14 o                         
  -2   6   9       1469.17       1660.38       110.88 o                         
  -2   6   8        183.17        171.18        43.29 o                         
  -2   6   7       1237.47       1295.67        44.97 o                         
  -2   6   6       1115.49       1253.64        70.23 o                         
  -2   6   6       1444.82       1591.90        55.82 o                         
   2   6  -5          0.57        -10.06        24.21 o                         
  -2   6   5          6.81         19.50        25.58 o                         
   2   6  -4       1013.16       1255.72        24.41 o                         
  -2   6   4       1453.03       1524.84        72.73 o                         
   2   6  -3        797.09        898.66        19.13 o                         
  -2   6   3       1355.86       1371.53        68.92 o                         
   2   6  -2        827.41        911.39        15.44 o                         
   2   6  -1       2992.30       3376.46        26.57 o                         
   2   6   0        589.35        711.90        13.48 o                         
   2   6   0        892.41        948.58        27.90 o                         
   2   6   1       1534.33       1593.61        26.25 o                         
   2   6   1       1820.33       1869.52        36.66 o                         
  -2   6  -2       1322.73       1424.89        41.92 o                         
   2   6   2       1655.07       1714.58        34.03 o                         
  -2   6  -3         17.95         11.02        15.89 o                         
  -2   6  -3         18.30         24.03        38.82 o                         
   2   6   4        907.77       1147.44        89.02 o                         
  -2   6  -4       1311.70       1294.36        41.55 o                         
  -2   6  -5       1178.26       1206.49        41.67 o                         
  -2   6  -6        245.41        288.31        40.24 o                         
  -2   7   8       1127.47       1158.57        76.14 o                         
  -2   7   7        747.00        713.44        57.18 o                         
   2   7  -6        179.17        197.69        35.56 o                         
  -2   7   6        230.74        198.98        44.50 o                         
   2   7  -5       1286.19       1260.41        57.87 o                         
  -2   7   5       1948.78       1934.33        65.38 o                         
   2   7  -4        397.66        391.38        28.46 o                         
  -2   7   4        497.17        495.02        37.75 o                         
   2   7  -3       1023.82       1028.85        40.81 o                         
  -2   7   3       1213.43       1322.14        51.45 o                         
   2   7  -2        805.41        878.71        27.77 o                         
   2   7  -2       1326.63       1214.87        77.38 o                         
   2   7  -1         15.46         -7.07        29.97 o                         
  -2   7   0       1453.28       1534.36        71.15 o                         
   2   7   0       1770.25       1947.01        99.13 o                         
  -2   7  -1        519.49        518.51        45.31 o                         
   2   7   1        865.82        967.21        76.07 o                         
   2   7   2        435.17        451.19        37.78 o                         
   2   7   3       2403.20       2344.69        63.95 o                         
   2   7   4        204.88        246.28        40.37 o                         
  -2   7  -5        707.00        729.78        70.23 o                         
  -2   8   7        531.33        618.75       128.62 o                         
  -2   8   6       1094.53       1341.13        69.04 o                         
  -2   8   5          5.71         -8.19        55.34 o                         
  -2   8   4       1544.60       1790.22        67.69 o                         
  -2   8   3        535.03        586.22        46.42 o                         
   2   8  -2        357.89        426.42        44.52 o                         
  -2   8   1       1441.81       1555.99        76.65 o                         
   2   8  -1       1952.01       2273.30       125.24 o                         
   2   8   0        282.80        295.07        43.41 o                         
   2   8   1        571.82        576.09        47.18 o                         
  -2   8  -2       1578.25       1857.85        87.28 o                         
  -2   8  -3         12.61         96.41        74.24 o                         
  -2   8  -4       1127.11       1213.80        87.85 o                         
  -2   9   1          1.83         35.67        78.52 o                         
  -2   9   0       1317.40       1415.27        95.36 o                         
  -2   9  -1        470.79        392.33        89.32 o                         
  -2   9  -2        117.61         47.34        95.91 o                         
  -3  -9   3         14.59        -68.53       133.83 o                         
   3  -8  -5        989.50        845.39        79.93 o                         
  -3  -8   4         76.41         16.07        94.70 o                         
   3  -8  -4        104.53        133.49        69.58 o                         
  -3  -8   3       1054.21        949.54        63.83 o                         
   3  -8  -3       1376.36       1150.46        80.24 o                         
  -3  -8   2        351.69        394.07        35.69 o                         
   3  -8  -1        407.04        304.34        33.78 o                         
  -3  -8   0        891.25        954.88        50.50 o                         
   3  -7  -8         41.17        -20.04        43.17 o                         
  -3  -7   7       1124.05        936.39        36.67 o                         
   3  -7  -6        236.68        161.88        24.86 o                         
  -3  -7   5        649.62        611.19        28.23 o                         
  -3  -7   4       1514.32       1388.09        40.38 o                         
  -3  -7   3         55.24         21.17        18.56 o                         
  -3  -7   2        819.04        780.25        43.06 o                         
   3  -7  -1        774.96        721.38        39.76 o                         
  -3  -7   0        127.81        133.67        25.95 o                         
  -3  -7  -1       1666.07       1705.27        61.94 o                         
  -3  -7  -2        394.26        466.67        35.21 o                         
  -3  -7  -3        442.23        479.65        37.37 o                         
  -3  -7  -4       1037.25       1002.29        59.99 o                         
   3  -7   5         59.02         57.30        60.20 o                         
   3  -6  -9        294.74        160.43        43.46 o                         
  -3  -6   8       1255.81       1066.28        42.70 o                         
  -3  -6   7          9.41         -1.29        25.26 o                         
  -3  -6   6       1073.53       1026.33        33.27 o                         
  -3  -6   5        923.04        883.39        26.43 o                         
  -3  -6   4         49.44         27.99        18.51 o                         
  -3  -6   3       2020.72       1960.87        27.59 o                         
   3  -6  -2        523.88        505.91        12.28 o                         
   3  -6  -1        667.38        618.09        13.72 o                         
   3  -6   0       1621.77       1579.26        28.11 o                         
  -3  -6  -1         80.41         51.66        11.19 o                         
  -3  -6  -2       1364.46       1315.36        50.13 o                         
  -3  -6  -3        854.25        791.19        29.00 o                         
  -3  -6  -4         53.16         53.86        20.20 o                         
  -3  -6  -5       1143.39       1064.38        37.24 o                         
   3  -6   6        306.78        276.01        42.57 o                         
   3  -5 -10        740.78        708.99        43.69 o                         
   3  -5  -9        574.16        490.23        31.90 o                         
  -3  -5   8         66.04         44.21        30.14 o                         
  -3  -5   7       1644.35       1558.91        39.76 o                         
  -3  -5   6         80.21         71.46        14.74 o                         
  -3  -5   5        588.60        474.93        19.02 o                         
  -3  -5   4       3875.95       3760.91        38.21 o                         
   3  -5  -3        179.60        160.75         7.30 o                         
   3  -5  -2       1384.04       1283.83        17.83 o                         
   3  -5  -1       2020.22       2040.35        25.93 o                         
   3  -5   0        406.93        406.32        13.46 o                         
   3  -5   1       1769.28       1775.14        33.35 o                         
   3  -5   2       1215.71       1196.43        33.35 o                         
  -3  -5  -3        758.00        706.58        16.04 o                         
  -3  -5  -4       1014.06        990.88        36.81 o                         
  -3  -5  -5         93.98         70.14        25.61 o                         
  -3  -5  -6       1038.58        967.86        48.70 o                         
  -3  -5  -7        531.32        465.35        60.62 o                         
  -3  -5  -8         18.67         -1.97        80.41 o                         
  -3  -4  10        285.64        280.31        41.95 o                         
  -3  -4   9        462.58        371.51        31.16 o                         
  -3  -4   8       1287.36       1164.15        50.95 o                         
  -3  -4   7         70.39         61.68        16.65 o                         
  -3  -4   6       1538.96       1479.94        33.62 o                         
  -3  -4   5       1885.79       1792.65        24.92 o                         
   3  -4  -4        254.52        247.19         9.06 o                         
  -3  -4   3       2378.48       2253.32        25.87 o                         
  -3  -4   2       1003.92        944.37        14.91 o                         
  -3  -4   1        818.88        834.05        18.01 o                         
  -3  -4   0       2736.57       2490.91        30.42 o                         
  -3  -4  -1         23.95         26.34         8.43 o                         
  -3  -4  -2       2299.48       2074.06        23.41 o                         
   3  -4   3       1823.10       1663.47        26.43 o                         
  -3  -4  -4        153.35        150.97        12.01 o                         
  -3  -4  -5       1650.07       1669.49        26.04 o                         
  -3  -4  -6        492.12        414.56        32.58 o                         
  -3  -4  -7        378.87        330.34        44.24 o                         
   3  -4   8        970.14       1006.29        64.07 o                         
  -3  -3  10        937.60        914.80        45.78 o                         
  -3  -3   9       1109.60       1063.39        36.80 o                         
  -3  -3   8        126.23        126.21        18.09 o                         
  -3  -3   7       1408.97       1400.52        30.51 o                         
   3  -3  -6        680.81        714.74        20.71 o                         
  -3  -3   5       2730.21       2672.45        32.47 o                         
  -3  -3   4       3923.54       3881.04        39.76 o                         
  -3  -3   3         67.18         64.73         5.21 o                         
  -3  -3   2       3106.40       2996.65        26.02 o                         
  -3  -3   1       4425.09       4214.19        36.87 o                         
   3  -3   0        107.70         95.12         7.43 o                         
   3  -3   1       3899.60       3802.14        25.98 o                         
   3  -3   2       1324.24       1315.93        25.92 o                         
   3  -3   3        268.30        237.09        11.88 o                         
   3  -3   4       1630.58       1833.88        23.08 o                         
  -3  -3  -5         63.08         42.73        11.80 o                         
  -3  -3  -6       1297.73       1258.53        43.17 o                         
  -3  -3  -7       1031.33        922.79        54.03 o                         
  -3  -3  -8         60.69         48.47        49.14 o                         
   3  -3   9        832.29        746.15       106.33 o                         
   3  -2 -11        966.63        881.96        60.99 o                         
   3  -2 -10        519.91        501.30        36.52 o                         
  -3  -2   9        735.85        700.67        29.04 o                         
  -3  -2   8       1896.47       1917.23        38.44 o                         
  -3  -2   7        129.01        120.74         9.54 o                         
   3  -2  -6       1929.67       1729.35        28.66 o                         
  -3  -2   5       1743.27       1613.97        25.07 o                         
   3  -2  -4        301.22        287.82         9.47 o                         
  -3  -2   3       4715.75       4445.69        33.00 o                         
   3  -2  -2       1439.85       1390.08        15.33 o                         
  -3  -2   1       1595.94       1529.49        18.87 o                         
   3  -2   0       3735.95       3590.27        27.56 o                         
   3  -2   1         93.73         78.03         6.17 o                         
   3  -2   2       1437.21       1475.79        34.70 o                         
   3  -2   3       2349.39       2267.45        23.37 o                         
   3  -2   4        401.49        369.33        12.49 o                         
  -3  -2  -5       2484.55       2648.17        43.95 o                         
   3  -2   6        393.00        416.98        25.26 o                         
   3  -2   7        548.81        524.61        41.80 o                         
  -3  -2  -8       1351.12       1267.78        64.63 o                         
   3  -2   9         53.75         79.79        96.10 o                         
  -3  -1  11          1.51        -44.48        44.48 o                         
  -3  -1  10        881.05        722.25        46.81 o                         
  -3  -1   8        208.21        208.97        14.18 o                         
  -3  -1   7       1536.13       1575.95        28.04 o                         
  -3  -1   6        824.79        842.93        17.73 o                         
  -3  -1   5       2643.94       2656.94        32.10 o                         
   3  -1  -4       3122.17       3363.25        30.28 o                         
   3  -1  -3        730.72        696.01        12.21 o                         
  -3  -1   2       9475.66       8963.65        39.07 o                         
  -3  -1   1       2939.31       2847.83        24.94 o                         
  -3  -1   0         51.25         48.41         3.94 o                         
   3  -1   1       6819.02       6482.52        45.69 o                         
   3  -1   2       1193.97       1109.98        24.59 o                         
   3  -1   3        436.13        433.42        11.87 o                         
  -3  -1  -4       2550.71       2562.05        34.26 o                         
  -3  -1  -5         14.00          1.33        14.84 o                         
  -3  -1  -7       1172.52       1249.57        45.27 o                         
  -3  -1  -8         74.11         33.98        44.79 o                         
   3  -1   9        708.07        866.87        84.97 o                         
  -3   0  11       1436.44       1390.13        67.14 o                         
  -3   0  10        216.30        172.38        22.18 o                         
  -3   0   9        596.99        616.53        19.92 o                         
  -3   0   8       2733.67       2642.24        37.77 o                         
   3   0  -7        209.67        199.76         8.02 o                         
  -3   0   6       1739.45       1631.86        22.88 o                         
   3   0  -5       1167.42       1061.27        18.82 o                         
  -3   0   4        273.74        278.20         7.25 o                         
   3   0  -3       7580.16       7293.49        40.90 o                         
  -3   0   2       1069.53        925.75        13.14 o                         
   3   0  -1        715.04        775.33        14.22 o                         
   3   0   0       7284.76       7391.94        53.08 o                         
   3   0   1        680.31        680.08        15.25 o                         
   3   0   2       1731.30       1838.99        27.13 o                         
   3   0   3        700.11        703.87        16.21 o                         
   3   0   4        716.73        686.10        17.86 o                         
  -3   0  -5       1730.94       1721.00        38.50 o                         
  -3   0  -6        755.43        717.89        22.52 o                         
  -3   0  -7       1339.63       1312.67        47.05 o                         
  -3   0  -8       1380.03       1287.29        66.12 o                         
   3   0   9        130.55        111.78        87.80 o                         
  -3   1  11          3.29         -3.05        48.19 o                         
  -3   1   9       1375.51       1421.18        35.27 o                         
  -3   1   8        225.24        196.44        14.81 o                         
  -3   1   7       1676.57       1788.55        27.66 o                         
  -3   1   6        700.12        728.59        17.17 o                         
  -3   1   5       2620.07       2625.89        28.77 o                         
  -3   1   4       3337.13       3560.09        33.34 o                         
  -3   1   3        775.32        704.40        10.27 o                         
   3   1  -2       9282.86       8997.87        39.10 o                         
   3   1  -1       2959.08       3026.34        23.88 o                         
  -3   1   0         37.61         55.32         5.51 o                         
   3   1   1       6759.76       6568.62        39.10 o                         
   3   1   2       1169.42       1093.88        20.38 o                         
   3   1   3        561.77        554.68        16.68 o                         
   3   1   4       2477.17       2281.46        31.89 o                         
   3   1   5         18.74         13.21         9.27 o                         
  -3   1  -6       1177.94       1265.26        44.56 o                         
  -3   1  -7       1159.52       1267.62        47.05 o                         
  -3   1  -8         67.29         81.00        39.84 o                         
   3   1   9        712.91        775.50        88.47 o                         
  -3   2  12         77.52        -23.68       102.93 o                         
  -3   2  11        999.16       1007.94        59.53 o                         
  -3   2  10        524.46        549.36        28.62 o                         
  -3   2   9        697.17        650.99        22.76 o                         
   3   2  -8       1910.39       2005.30        44.25 o                         
  -3   2   7        128.71        134.82        11.28 o                         
  -3   2   6       1861.07       1937.15        30.68 o                         
  -3   2   5       1677.03       1614.98        20.53 o                         
  -3   2   4        300.72        281.35         8.02 o                         
   3   2  -3       4719.77       4539.43        28.84 o                         
   3   2  -2       1365.86       1415.54        16.05 o                         
   3   2  -1       1706.00       1749.78        18.04 o                         
   3   2   0       3765.88       3874.07        34.13 o                         
  -3   2  -1        114.48        121.96         8.39 o                         
  -3   2  -2       1595.18       1578.47        24.32 o                         
   3   2   3       2286.06       2266.56        30.88 o                         
   3   2   4        369.93        386.17        15.90 o                         
  -3   2  -5       2451.87       2553.21        47.67 o                         
  -3   2  -6        388.59        399.47        20.45 o                         
   3   2   7        561.97        629.65        43.87 o                         
  -3   2  -8       1363.63       1359.20        68.36 o                         
  -3   3  11         12.03         -6.42        55.55 o                         
  -3   3  10        961.74       1082.65        41.59 o                         
  -3   3   9        998.86       1010.43        36.89 o                         
   3   3  -8        112.71        114.34        16.54 o                         
  -3   3   7       1488.51       1687.76        29.52 o                         
  -3   3   6        647.43        667.72        16.47 o                         
  -3   3   5       2712.80       2864.99        27.52 o                         
  -3   3   4       4270.96       4486.53        27.04 o                         
   3   3  -3         54.94         51.70         4.23 o                         
   3   3  -2       2903.52       3009.08        21.56 o                         
   3   3  -1       4514.35       4714.71        31.02 o                         
   3   3   0        134.20        147.65         7.77 o                         
   3   3   1       3630.96       3525.94        32.89 o                         
   3   3   2       1376.81       1432.41        23.24 o                         
  -3   3  -3        311.07        319.29        11.32 o                         
  -3   3  -4       1565.57       1708.69        31.79 o                         
   3   3   5         80.72         98.73        18.53 o                         
  -3   3  -6       1372.37       1230.68        41.92 o                         
  -3   3  -7        995.00        955.41        54.16 o                         
  -3   3  -8         60.90         89.64        46.28 o                         
  -3   4  11        945.86       1298.71        97.29 o                         
   3   4 -10        301.22        418.92        38.71 o                         
  -3   4   9        454.07        489.38        32.00 o                         
  -3   4   8       1252.59       1158.69        41.40 o                         
   3   4  -7         62.80         57.00        13.77 o                         
  -3   4   6       1585.87       1698.00        20.78 o                         
   3   4  -5       1949.37       1953.61        23.43 o                         
   3   4  -4        264.19        270.38         8.99 o                         
   3   4  -3       2306.13       2391.19        22.04 o                         
   3   4  -2       1064.31       1064.38        15.35 o                         
   3   4  -1        804.34        855.03        12.67 o                         
   3   4   0       2600.89       2681.88        27.84 o                         
   3   4   1         14.75         24.21         6.65 o                         
   3   4   2       2295.44       2394.85        29.25 o                         
   3   4   3       1859.96       1841.81        32.22 o                         
   3   4   4        161.58        171.68        13.16 o                         
  -3   4  -5       1711.36       1688.54        42.36 o                         
  -3   4  -6        466.39        436.31        36.25 o                         
   3   4   7        359.45        373.25        44.16 o                         
  -3   4  -8        978.72       1149.10        88.97 o                         
   3   5 -10        744.56        725.41        56.18 o                         
   3   5  -9        581.14        645.51        45.88 o                         
   3   5  -8         63.42         63.82        33.61 o                         
  -3   5   8         96.81        114.50        54.21 o                         
  -3   5   7       1646.34       1825.00        38.07 o                         
   3   5  -6         63.82         70.68        12.30 o                         
   3   5  -5        586.60        599.98        14.98 o                         
   3   5  -4       3800.10       4116.12        36.18 o                         
   3   5  -3        163.90        192.53         7.62 o                         
   3   5  -2       1389.80       1451.49        23.93 o                         
   3   5  -1       2175.88       2422.43        28.85 o                         
   3   5   0        414.62        431.09        13.36 o                         
   3   5   1       1792.78       1966.71        30.22 o                         
   3   5   2       1252.71       1300.23        25.99 o                         
   3   5   3        735.74        691.55        20.56 o                         
  -3   5  -4        980.86        860.45        34.05 o                         
  -3   5  -5         87.96         60.36        20.95 o                         
  -3   5  -6       1000.32        992.24        42.88 o                         
  -3   5  -7        518.06        495.75        59.30 o                         
  -3   5  -8         17.09        -87.91        87.91 o                         
  -3   6   8       1231.67       1353.46        67.60 o                         
  -3   6   8       1637.85       1788.74        91.52 o                         
   3   6  -7          9.54         13.06        33.82 o                         
  -3   6   7         28.43         25.19        58.13 o                         
  -3   6   6       1087.05       1152.80        41.86 o                         
  -3   6   5        958.55       1112.12        31.51 o                         
   3   6  -4         48.49         42.15        10.18 o                         
   3   6  -3       2016.88       2322.69        22.49 o                         
   3   6  -2        549.69        578.04        14.38 o                         
   3   6  -1        647.59        693.07        16.79 o                         
   3   6   0       1584.20       1710.72        24.98 o                         
   3   6   1         79.68         75.00         9.49 o                         
   3   6   2       1367.51       1477.88        25.94 o                         
  -3   6  -3        773.39        756.84        30.62 o                         
  -3   6  -4         56.65         54.87        21.21 o                         
  -3   6  -5       1178.56       1190.36        43.18 o                         
  -3   6  -6        313.93        252.10        49.97 o                         
  -3   7   8         46.81         -1.02        72.07 o                         
  -3   7   7       1096.87       1117.93        76.62 o                         
  -3   7   7       1465.34       1406.68        93.35 o                         
  -3   7   6        230.64        268.77        49.75 o                         
  -3   7   6        387.74        341.05        70.80 o                         
  -3   7   5        644.62        623.28        44.44 o                         
  -3   7   5        784.67        768.83        71.04 o                         
  -3   7   4       1526.37       1686.37        66.51 o                         
   3   7  -3         54.97         46.28        24.08 o                         
   3   7  -2        903.98       1020.20        41.34 o                         
   3   7  -1        757.08        842.93        36.37 o                         
   3   7   0        113.62         86.81        26.42 o                         
   3   7   1       1664.55       1861.00        56.55 o                         
   3   7   2        392.22        390.04        42.39 o                         
  -3   7  -2        622.98        630.66        58.40 o                         
   3   7   3        428.51        459.14        32.80 o                         
  -3   7  -4       1053.21       1107.86        74.28 o                         
  -3   8   6        667.92        788.25        70.66 o                         
  -3   8   6        885.86        880.51       109.63 o                         
  -3   8   5        691.24        770.49        60.17 o                         
  -3   8   5        963.70       1048.84        97.17 o                         
  -3   8   4         77.17         55.79        53.09 o                         
  -3   8   3       1060.60       1041.26        70.23 o                         
   3   8  -2        483.61        516.15        50.92 o                         
  -3   8   1        424.17        459.93        48.76 o                         
   3   8  -1        549.10        539.34        84.51 o                         
  -3   8   0        906.85        976.88        69.50 o                         
   3   8   1         79.16         71.56        85.60 o                         
  -3   8  -1        106.30         27.08        73.94 o                         
  -3   8  -2       1010.95       1090.29        89.09 o                         
  -3   9   3         49.51         23.98       101.96 o                         
  -3   9   2        609.48        700.44        71.47 o                         
  -3   9   1        679.35        797.40        69.41 o                         
  -3   9   0         96.69        109.98        70.28 o                         
  -4  -8   4        399.72        516.48       105.23 o                         
  -4  -8   3        184.09        294.13       100.89 o                         
  -4  -8   2       1220.27       1490.61       116.82 o                         
  -4  -8   1        140.46        294.97       110.59 o                         
   4  -7  -8        370.43        263.55        52.74 o                         
  -4  -7   7        321.15        256.40        58.04 o                         
  -4  -7   6        907.71        776.91        38.27 o                         
  -4  -7   5        125.86         56.74        24.42 o                         
  -4  -7   4        631.38        609.31        28.86 o                         
   4  -7  -3       1063.66       1112.14        50.27 o                         
  -4  -7   2          2.17         -6.39        31.21 o                         
  -4  -7   1       1310.10       1335.28        55.99 o                         
   4  -7   0        515.37        588.19        37.07 o                         
  -4  -7  -1        242.33        254.24        35.20 o                         
  -4  -7  -2       1112.16       1327.39       107.53 o                         
   4  -6  -9         90.24        133.59        67.56 o                         
  -4  -6   8        534.89        518.90        38.10 o                         
  -4  -6   7       1055.71        960.78        46.86 o                         
   4  -6  -6          5.20         32.44        24.01 o                         
  -4  -6   5       1526.16       1351.97        40.83 o                         
  -4  -6   4        397.36        370.89        18.48 o                         
   4  -6  -3        475.82        493.76        22.46 o                         
   4  -6  -2       2167.06       2274.77        36.12 o                         
  -4  -6   1        200.91        208.37        17.88 o                         
  -4  -6   0        345.54        337.58        20.58 o                         
  -4  -6  -1       1718.19       1707.01        41.92 o                         
   4  -6   2         27.91         40.96        21.65 o                         
   4  -6   3       1261.25       1205.59        46.10 o                         
   4  -6   4        437.49        514.63        34.79 o                         
  -4  -6  -5        175.08        207.22        52.16 o                         
  -4  -5   9        948.81        823.45        45.87 o                         
   4  -5  -8        585.00        525.90        36.74 o                         
  -4  -5   7        181.07        143.98        23.19 o                         
  -4  -5   6       1873.41       1897.36        43.44 o                         
   4  -5  -5        187.64        172.97        11.52 o                         
  -4  -5   4       1094.40       1036.69        22.58 o                         
  -4  -5   3       1968.08       1794.24        28.15 o                         
   4  -5  -2         32.69         11.77        11.87 o                         
   4  -5  -1       1213.77        977.51        22.16 o                         
   4  -5   0        706.66        677.54        20.51 o                         
   4  -5   1        314.55        291.64        16.58 o                         
   4  -5   2       1806.56       1746.49        41.08 o                         
   4  -5   3        118.75        113.70        21.20 o                         
   4  -5   4       1040.62        994.20        44.71 o                         
   4  -5   5       1057.34       1089.71        50.47 o                         
  -4  -5  -6          1.04        -57.88        57.88 o                         
  -4  -4   9        115.61        129.33        30.51 o                         
  -4  -4   8       1259.04       1024.38        37.90 o                         
  -4  -4   7       1209.33       1155.34        37.57 o                         
   4  -4  -6         38.31         19.08        12.08 o                         
   4  -4  -5       1826.10       1730.18        38.55 o                         
  -4  -4   4       1080.59        920.24        26.61 o                         
  -4  -4   3        543.28        495.99        19.05 o                         
   4  -4  -2       4093.11       3231.80        39.67 o                         
   4  -4  -1        375.20        372.93        14.32 o                         
   4  -4   0       1648.54       1554.70        29.45 o                         
   4  -4   1       1106.24       1082.32        30.03 o                         
   4  -4   2        168.71        154.52         6.23 o                         
   4  -4   3       1476.99       1610.06        25.28 o                         
   4  -4   4       1518.48       1447.84        45.71 o                         
   4  -4   5        195.57        164.84        26.04 o                         
   4  -4   6       1060.68       1148.09        48.11 o                         
  -4  -4  -7        103.35         66.71        68.63 o                         
  -4  -3  10          5.07          7.04        36.19 o                         
  -4  -3   9       1877.64       1761.86        60.62 o                         
  -4  -3   8        738.05        735.66        23.45 o                         
  -4  -3   7        279.59        272.24        14.75 o                         
  -4  -3   6       2480.12       2483.41        32.05 o                         
  -4  -3   5        462.26        418.42        16.16 o                         
  -4  -3   4        937.96        881.90        21.66 o                         
  -4  -3   3       1965.39       1854.93        29.68 o                         
   4  -3  -2         58.48         59.83         5.74 o                         
   4  -3  -1       2247.93       2149.79        27.36 o                         
   4  -3   0       1417.19       1335.37        16.30 o                         
   4  -3   1       1228.06       1323.42        19.88 o                         
   4  -3   2       1677.10       1847.19        26.61 o                         
   4  -3   3        223.47        218.43        12.43 o                         
   4  -3   4       1611.64       1596.56        38.16 o                         
   4  -3   5       1514.20       1571.51        40.75 o                         
   4  -3   6          6.26         18.35        34.21 o                         
  -4  -3  -7       1108.18        971.06        60.20 o                         
   4  -2 -11        134.79         78.75        56.06 o                         
  -4  -2  10       1168.64       1149.72        42.22 o                         
  -4  -2   9         12.89         13.36        16.04 o                         
  -4  -2   8       1051.12        966.73        25.07 o                         
  -4  -2   7       2581.17       2500.77        46.88 o                         
  -4  -2   6         22.58         20.18         7.55 o                         
  -4  -2   5       3289.95       3408.02        38.47 o                         
  -4  -2   4       1768.70       1702.21        26.06 o                         
  -4  -2   3       1489.23       1416.18        21.92 o                         
   4  -2  -2       1551.99       1497.47        21.07 o                         
   4  -2  -1       1258.65       1229.08        18.15 o                         
   4  -2   0       1889.69       1940.32        23.34 o                         
   4  -2   1       2818.46       2665.96        29.06 o                         
  -4  -2  -2         25.97         12.78         6.52 o                         
   4  -2   3       3822.69       3892.08        54.74 o                         
   4  -2   4        735.85        691.90        25.65 o                         
   4  -2   5         98.52        100.56        14.25 o                         
  -4  -2  -6       1112.33       1200.22        59.68 o                         
  -4  -2  -7         99.74         94.98        47.42 o                         
   4  -1 -12        586.75        521.23        77.13 o                         
  -4  -1  11        945.11        976.15        54.97 o                         
  -4  -1  10         46.66         39.54        25.95 o                         
  -4  -1   9       1406.18       1349.03        29.22 o                         
  -4  -1   8        935.32        830.43        25.84 o                         
  -4  -1   7        629.73        590.57        18.55 o                         
   4  -1  -6       3638.86       3721.44        36.08 o                         
  -4  -1   5        937.41        940.33        21.69 o                         
  -4  -1   4        959.00        960.05        18.11 o                         
  -4  -1   3       1979.69       1889.90        24.43 o                         
   4  -1  -2         44.08         30.68         5.14 o                         
   4  -1  -1       3758.08       3552.79        35.85 o                         
   4  -1   0        562.29        455.78        12.53 o                         
   4  -1   1        815.94        943.17        18.72 o                         
   4  -1   2       4456.19       4439.95        49.31 o                         
   4  -1   3        251.06        241.95        13.57 o                         
   4  -1   4       1327.22       1475.80        31.56 o                         
  -4  -1  -5       2148.87       2029.07        50.67 o                         
   4  -1   6        141.67        131.09        36.65 o                         
  -4  -1  -7       1064.12       1152.23        63.87 o                         
   4   0 -12        359.22        404.95        80.75 o                         
  -4   0  11        220.19        238.27        45.12 o                         
  -4   0  10        951.31        945.34        44.32 o                         
  -4   0   9         51.16         53.95         9.54 o                         
  -4   0   8       2116.55       2115.45        22.33 o                         
  -4   0   7       3214.10       3489.10        26.96 o                         
  -4   0   6         89.17         87.61         5.42 o                         
  -4   0   5       1158.12       1173.66        18.01 o                         
  -4   0   4       3053.62       3196.57        35.12 o                         
  -4   0   3        265.93        250.28         7.09 o                         
   4   0  -2       5182.50       5219.86        41.80 o                         
  -4   0   1        155.63        134.74         7.80 o                         
   4   0   0       3317.74       3345.29        35.28 o                         
   4   0   1       1152.11       1271.02        26.46 o                         
   4   0   2         21.28         21.36         6.04 o                         
   4   0   3       2406.17       2458.24        38.44 o                         
  -4   0  -4       1147.18       1075.79        48.57 o                         
   4   0   5        127.29        115.45        18.48 o                         
  -4   0  -6       1995.65       2138.67        58.43 o                         
   4   0   7         35.67         26.33        39.06 o                         
   4   1 -12        589.73        732.82        78.39 o                         
  -4   1  11        964.94       1003.04        59.19 o                         
  -4   1  10         52.28         32.89        30.28 o                         
  -4   1   9       1358.03       1350.76        33.29 o                         
  -4   1   8        928.72        905.25        24.52 o                         
  -4   1   7        611.31        600.76        13.91 o                         
   4   1  -6       3754.74       3752.71        35.83 o                         
   4   1  -5        945.72        911.45        16.61 o                         
  -4   1   4        975.51        919.92        15.11 o                         
   4   1  -3       2108.55       2086.79        22.75 o                         
   4   1  -2         44.65         41.78         5.36 o                         
   4   1  -1       3414.70       3211.92        34.05 o                         
   4   1   0        527.06        457.70        12.83 o                         
   4   1   1        839.94       1000.77        17.67 o                         
   4   1   2       4517.08       4591.18        44.76 o                         
   4   1   3        205.51        170.80        11.07 o                         
   4   1   4       1402.24       1529.32        37.07 o                         
  -4   1  -5       2100.46       2252.34        38.39 o                         
  -4   1  -6        136.23        119.42        32.37 o                         
  -4   1  -7       1113.78       1108.31        62.49 o                         
  -4   2  11        147.48        180.17        49.07 o                         
  -4   2  10       1166.38       1306.93        41.84 o                         
  -4   2   9         28.94         57.89        15.78 o                         
  -4   2   8        997.53        983.83        32.63 o                         
  -4   2   7       2558.54       2528.87        41.11 o                         
  -4   2   6         27.09         28.25         4.49 o                         
  -4   2   5       3243.51       3436.58        30.57 o                         
   4   2  -4       1678.57       1791.87        19.23 o                         
   4   2  -3       1527.61       1553.94        17.72 o                         
   4   2  -2       1858.51       1908.86        19.96 o                         
   4   2  -1       1235.18       1291.20        20.32 o                         
   4   2   0       1794.42       1950.85        25.74 o                         
   4   2   1       2937.49       2911.99        35.36 o                         
   4   2   2         22.95         14.02         8.45 o                         
   4   2   3       3751.12       3835.05        50.37 o                         
  -4   2  -4        743.83        684.54        22.72 o                         
  -4   2  -5         93.07        130.45        23.44 o                         
  -4   2  -6       1099.50       1221.74        59.95 o                         
   4   2   7         95.68         86.30        44.51 o                         
  -4   3  11        763.65        725.98        82.89 o                         
  -4   3  10          3.28         22.78        29.33 o                         
  -4   3   9       1914.57       2034.49        49.16 o                         
  -4   3   8        752.99        726.57        25.08 o                         
  -4   3   7        290.62        309.99        12.93 o                         
  -4   3   6       2468.22       2603.47        27.14 o                         
   4   3  -5        444.26        481.43        12.82 o                         
   4   3  -4        874.15        837.19        13.69 o                         
   4   3  -3       2081.87       2133.18        20.29 o                         
   4   3  -2         52.40         53.57         4.29 o                         
   4   3  -1       2176.30       2346.95        23.31 o                         
   4   3   0       1337.76       1393.68        22.79 o                         
   4   3   1       1257.64       1332.47        23.02 o                         
   4   3   2       1556.43       1670.80        32.96 o                         
   4   3   3        224.81        193.12        16.54 o                         
  -4   3  -4       1683.33       1587.05        40.49 o                         
  -4   3  -5       1583.60       1507.67        41.22 o                         
  -4   3  -6          7.29        -12.06        29.74 o                         
  -4   3  -7       1114.54       1088.40        80.74 o                         
  -4   4   9        117.02        111.71        28.22 o                         
  -4   4   8       1299.18       1282.44        31.28 o                         
  -4   4   7       1102.73       1048.05        24.16 o                         
   4   4  -6         34.12         28.46        10.24 o                         
   4   4  -5       1998.81       2111.83        25.60 o                         
   4   4  -4       1060.42       1069.70        16.18 o                         
   4   4  -3        485.47        527.98        10.31 o                         
   4   4  -2       4124.35       4482.79        35.72 o                         
   4   4  -1        377.58        412.01        10.69 o                         
   4   4   0       1564.85       1592.75        29.68 o                         
   4   4   1       1160.62       1260.40        27.51 o                         
   4   4   2        176.68        189.39        12.76 o                         
  -4   4  -3       1436.67       1482.37        43.41 o                         
  -4   4  -4       1566.64       1497.75        46.56 o                         
   4   4   5        215.86        225.41        24.52 o                         
  -4   4  -6       1002.97       1079.33        45.51 o                         
  -4   4  -7        122.60         30.78        70.89 o                         
  -4   5   9        943.43       1146.44        84.87 o                         
  -4   5   8        595.75        659.66        45.52 o                         
  -4   5   7        163.71        179.63        18.72 o                         
   4   5  -6       1821.81       2080.01        33.53 o                         
   4   5  -5        199.31        210.36        11.11 o                         
   4   5  -4       1177.29       1291.34        18.95 o                         
   4   5  -3       1856.42       2024.55        26.86 o                         
   4   5  -2         31.98         28.89         8.63 o                         
   4   5  -1       1245.47       1396.70        26.56 o                         
   4   5   0        740.18        830.21        20.54 o                         
   4   5   1        314.68        301.67        14.80 o                         
   4   5   2       1828.17       1854.44        34.46 o                         
   4   5   3        110.14        129.42        16.96 o                         
  -4   5  -4       1027.26       1014.48        38.75 o                         
  -4   5  -5       1036.35       1022.22        42.87 o                         
  -4   5  -6          0.61          4.89        56.50 o                         
  -4   5  -7        812.69        692.50        78.13 o                         
  -4   6   8        551.93        634.57        63.00 o                         
  -4   6   7       1082.19       1194.34        63.06 o                         
   4   6  -6          7.27        -10.14        21.58 o                         
   4   6  -5       1561.91       1761.62        42.45 o                         
   4   6  -4        445.30        481.02        18.28 o                         
   4   6  -3        449.67        477.16        14.65 o                         
   4   6  -2       2133.12       2385.70        33.46 o                         
   4   6  -1        192.46        212.71        12.72 o                         
   4   6   0        338.54        344.77        13.98 o                         
   4   6   1       1662.21       1653.20        35.59 o                         
  -4   6  -2         28.26         63.72        20.02 o                         
  -4   6  -3       1266.28       1427.82        45.86 o                         
  -4   6  -4        449.09        481.10        29.25 o                         
  -4   7   6        893.86       1072.74        58.49 o                         
   4   7  -5        134.58         89.67        42.53 o                         
  -4   7   4        605.50        713.49        37.43 o                         
   4   7  -3       1077.13       1202.83        41.58 o                         
   4   7  -2          2.36          2.22        25.24 o                         
   4   7  -1       1316.33       1518.63        45.26 o                         
  -4   7   0        466.51        550.71        34.25 o                         
   4   7   1        243.95        197.86        30.96 o                         
  -4   7  -2       1137.26       1230.30        63.71 o                         
   4   8  -5        680.31        712.93       109.22 o                         
   4   8  -4        394.22        563.25        53.57 o                         
   4   8  -3        178.56        195.24        49.40 o                         
  -4   8   2       1228.61       1421.75        66.02 o                         
  -4   8   1        133.42        105.47        49.62 o                         
   4   8   0        582.20        607.25        96.49 o                         
  -5  -7   7        145.58        169.46        62.61 o                         
  -5  -7   6        382.44        341.58        51.28 o                         
  -5  -7   5       1097.39        971.53        59.98 o                         
  -5  -6   8         71.40         80.64        40.70 o                         
  -5  -6   7        688.05        648.74        37.59 o                         
  -5  -6   6        793.84        708.60        37.93 o                         
  -5  -6   5        132.96        103.95        24.21 o                         
   5  -6  -4       1034.78        903.22        39.52 o                         
   5  -6  -3        282.65        248.53        23.90 o                         
   5  -6  -2        747.63        697.96        35.51 o                         
   5  -6  -1       1349.05       1306.80        47.22 o                         
   5  -6   0         37.25         25.27        23.80 o                         
   5  -6   1        963.46        955.15        42.55 o                         
   5  -6   2        826.47        723.38        37.54 o                         
  -5  -6  -3         66.74         45.89        47.67 o                         
  -5  -6  -4        893.74        844.00        57.74 o                         
   5  -5  -9         55.74         56.53        50.79 o                         
  -5  -5   8       1134.06       1052.96        51.83 o                         
  -5  -5   7        370.86        315.62        27.53 o                         
  -5  -5   6        770.63        708.42        35.84 o                         
  -5  -5   5       1240.35       1262.92        28.86 o                         
  -5  -5   4         39.75         22.92        13.49 o                         
   5  -5  -3       1165.64       1034.02        26.69 o                         
   5  -5  -2       1015.85        949.86        22.60 o                         
   5  -5  -1        188.27        191.60        16.72 o                         
   5  -5   0       2207.39       2199.71        46.71 o                         
   5  -5   1        612.07        624.85        33.30 o                         
   5  -5   2        468.43        395.32        27.50 o                         
   5  -5   3       1162.52       1043.43        46.88 o                         
  -5  -5  -4          6.99         16.80        36.00 o                         
  -5  -5  -5        655.26        687.44        61.54 o                         
  -5  -4   9       1159.39        976.97        39.45 o                         
   5  -4  -8         23.70         14.59        27.87 o                         
  -5  -4   7       1225.36       1133.77        36.58 o                         
  -5  -4   6        705.51        683.96        27.38 o                         
  -5  -4   5         62.73         78.26        13.12 o                         
  -5  -4   4       2262.98       2279.97        38.31 o                         
   5  -4  -3        348.72        343.68        18.12 o                         
   5  -4  -2        801.59        779.57        19.88 o                         
   5  -4  -1       2264.28       2180.70        36.78 o                         
   5  -4   0         11.80         11.69        12.56 o                         
   5  -4   1       1291.83       1169.17        42.81 o                         
   5  -4   2       1217.26       1097.11        21.36 o                         
   5  -4   3        120.06        109.86        22.34 o                         
   5  -4   4       1266.05       1317.04        47.07 o                         
   5  -4   5        323.61        312.82        34.01 o                         
  -5  -3   9         72.28         76.16        20.79 o                         
  -5  -3   8       1741.48       1832.99        44.10 o                         
   5  -3  -7        164.54        139.81        16.69 o                         
   5  -3  -6        362.26        368.09        18.31 o                         
  -5  -3   5       2623.46       2662.04        40.98 o                         
  -5  -3   4          1.97         -1.33         9.03 o                         
   5  -3  -3       1898.43       2001.07        25.91 o                         
   5  -3  -2       1518.81       1390.82        21.62 o                         
   5  -3  -1        477.30        386.05        11.80 o                         
   5  -3   0       2581.90       2747.17        30.26 o                         
   5  -3   1       1133.93       1176.42        24.86 o                         
   5  -3   2        587.62        551.91        18.27 o                         
   5  -3   3        992.68        943.63        29.56 o                         
   5  -3   4         96.43         74.28        17.26 o                         
   5  -3   5       1212.18       1105.14        45.40 o                         
  -5  -3  -6        526.77        484.61        60.12 o                         
   5  -2 -11        203.44        206.21        64.84 o                         
  -5  -2  10        437.57        422.79        33.42 o                         
  -5  -2   9       1315.40       1138.30        44.78 o                         
  -5  -2   8         90.05         83.21        21.08 o                         
  -5  -2   7       1196.19       1122.43        34.40 o                         
  -5  -2   6       1211.04       1217.96        29.29 o                         
  -5  -2   5        178.12        177.18        11.82 o                         
  -5  -2   4       3091.61       3220.07        39.34 o                         
   5  -2  -3        398.62        380.87         9.46 o                         
   5  -2  -2        809.44        745.71        15.81 o                         
   5  -2  -1       2729.93       2721.53        29.00 o                         
   5  -2   0         26.70         13.83         6.64 o                         
   5  -2   1       2417.37       2318.22        33.27 o                         
   5  -2   2       1493.07       1486.02        36.32 o                         
   5  -2   3        179.04        152.47        13.23 o                         
   5  -2   4       1454.13       1264.38        35.08 o                         
   5  -2   5        538.02        563.59        45.21 o                         
   5  -2   6        518.37        576.00        47.35 o                         
   5  -1 -12          7.37         10.84        86.00 o                         
   5  -1 -11        736.35        798.39        66.59 o                         
  -5  -1  10        927.87        851.49        41.07 o                         
  -5  -1   9        102.19         92.00        15.61 o                         
  -5  -1   8       1024.42       1074.47        28.98 o                         
  -5  -1   7        296.56        310.16        21.18 o                         
  -5  -1   6       2061.73       2130.11        41.18 o                         
  -5  -1   5       2546.94       2651.30        34.83 o                         
  -5  -1   4         96.87         94.58         8.59 o                         
   5  -1  -3       2828.59       2646.53        35.26 o                         
   5  -1  -2       2240.21       2259.32        31.10 o                         
   5  -1  -1        220.88        256.78        11.51 o                         
   5  -1   0       3410.79       3462.93        40.80 o                         
   5  -1   1       1052.30        992.19        25.54 o                         
   5  -1   2        502.67        539.08        18.13 o                         
   5  -1   3       1786.31       1863.26        35.18 o                         
   5  -1   4         35.34         38.60        15.83 o                         
  -5  -1  -5        831.34        747.28        48.18 o                         
   5  -1   6        709.85        618.44        51.99 o                         
   5   0 -12        788.33        604.84        86.02 o                         
  -5   0  11        398.33        387.82        46.80 o                         
  -5   0  10        695.81        709.89        38.80 o                         
  -5   0   9       1625.40       1694.68        44.16 o                         
  -5   0   8        172.19        164.39        17.77 o                         
  -5   0   7       1382.18       1362.37        29.07 o                         
  -5   0   6       1022.54        905.56        21.84 o                         
  -5   0   5        164.37        140.56         8.50 o                         
   5   0  -4       2066.22       2218.53        30.08 o                         
   5   0  -3        894.21        850.88        17.07 o                         
   5   0  -2       1500.88       1625.38        25.68 o                         
   5   0  -1       2099.08       2468.87        32.31 o                         
   5   0   0         19.51          4.51         7.25 o                         
   5   0   1       1963.12       1885.22        31.58 o                         
   5   0   2       1995.43       2305.10        35.49 o                         
   5   0   3        142.58         94.21        11.23 o                         
  -5   0  -4       2203.60       1918.41        43.61 o                         
   5   0   5        250.17        202.53        24.02 o                         
   5   0   6        359.29        382.45        44.65 o                         
  -5   1  11        785.62        817.10        52.90 o                         
  -5   1  10        860.55        866.60        38.23 o                         
  -5   1   9         96.46         88.07        16.57 o                         
  -5   1   8       1055.11       1066.88        21.53 o                         
  -5   1   7        333.02        388.24        17.05 o                         
  -5   1   6       2044.15       2171.28        32.54 o                         
  -5   1   5       2628.75       2732.10        32.23 o                         
   5   1  -4         88.39         92.63         5.71 o                         
   5   1  -3       2690.41       2796.14        26.87 o                         
   5   1  -2       2250.39       2334.95        27.84 o                         
   5   1  -1        251.17        274.64        11.94 o                         
   5   1   0       3282.47       3492.17        34.02 o                         
   5   1   1       1070.13       1093.00        22.62 o                         
   5   1   2        539.34        499.59        22.58 o                         
   5   1   3       1812.81       1894.71        43.70 o                         
   5   1   4         39.62         32.81        15.37 o                         
   5   1   6        714.50        634.84        37.78 o                         
  -5   2  11        208.49        153.13        77.90 o                         
  -5   2  10        448.83        426.46        29.99 o                         
  -5   2   9       1332.50       1324.31        39.03 o                         
  -5   2   8         95.65         83.53        16.54 o                         
  -5   2   7       1171.80       1196.87        22.79 o                         
  -5   2   6       1177.95       1234.29        23.29 o                         
   5   2  -5        186.77        156.48         7.14 o                         
   5   2  -4       2976.12       3053.44        27.04 o                         
   5   2  -3        352.69        346.19         9.89 o                         
   5   2  -2        924.48        934.43        16.69 o                         
   5   2  -1       2897.65       3101.89        35.34 o                         
   5   2   0         35.51         26.24         4.74 o                         
   5   2   1       2332.19       2376.79        46.65 o                         
   5   2   2       1577.43       1556.31        39.28 o                         
   5   2   3        177.62        145.75        17.12 o                         
   5   2   4       1383.83       1274.36        38.02 o                         
   5   2   5        512.80        439.16        22.81 o                         
   5   2   6        528.81        497.17        36.87 o                         
  -5   3  11        770.15        684.81        87.65 o                         
  -5   3  10        645.69        598.11        47.89 o                         
  -5   3   9         80.83         81.36        23.50 o                         
  -5   3   8       1811.42       1917.37        46.86 o                         
  -5   3   7        173.18        190.19        15.03 o                         
  -5   3   6        322.94        336.90        15.08 o                         
   5   3  -5       2543.05       2655.47        30.27 o                         
   5   3  -4          1.99         -2.16         7.00 o                         
   5   3  -3       1882.63       2017.84        23.24 o                         
   5   3  -2       1530.30       1608.71        22.02 o                         
   5   3  -1        487.01        557.17        12.14 o                         
   5   3   0       2644.84       2996.00        43.46 o                         
  -5   3  -1       1134.99       1208.56        39.21 o                         
   5   3   2        579.98        488.18        26.23 o                         
  -5   3  -3        989.92        926.27        37.79 o                         
  -5   3  -4         92.88         82.77        22.42 o                         
  -5   3  -5       1183.80       1105.77        46.28 o                         
  -5   3  -6        532.63        459.73        58.91 o                         
  -5   4   9       1175.16       1105.73        38.59 o                         
  -5   4   8         24.32         -8.44        20.63 o                         
   5   4  -7       1180.56       1210.51        39.28 o                         
   5   4  -6        739.94        759.21        23.62 o                         
   5   4  -5         54.37         72.66         9.60 o                         
   5   4  -4       2225.27       2384.68        26.07 o                         
   5   4  -3        323.04        325.61        12.65 o                         
   5   4  -2        835.20        904.23        18.69 o                         
   5   4  -1       2234.63       2365.81        36.03 o                         
   5   4   0         14.22          4.41        13.25 o                         
  -5   4  -1       1376.23       1436.39        43.99 o                         
  -5   4  -2       1167.09       1075.91        39.83 o                         
   5   4   3        105.09        128.42        21.31 o                         
  -5   4  -4       1281.49       1337.74        47.68 o                         
  -5   4  -5        334.02        212.59        48.84 o                         
   5   5  -8       1108.29       1187.34        48.31 o                         
   5   5  -7        377.90        395.62        28.13 o                         
   5   5  -6        741.54        725.05        35.34 o                         
   5   5  -5       1208.82       1359.84        28.89 o                         
   5   5  -4         32.54         22.72        12.68 o                         
   5   5  -3       1279.63       1310.66        25.86 o                         
   5   5  -2        982.57       1050.05        28.21 o                         
   5   5  -1        177.03        161.33        12.84 o                         
   5   5   0       2288.89       2402.63        42.87 o                         
  -5   5  -1        636.12        678.28        31.89 o                         
   5   5   2        410.13        391.84        26.05 o                         
  -5   5  -3       1157.21       1044.88        41.55 o                         
  -5   5  -4          8.60         38.10        45.71 o                         
  -5   5  -5        637.13        531.69        60.23 o                         
   5   6  -7        672.83        723.01        48.54 o                         
   5   6  -6        803.82        861.45        39.36 o                         
   5   6  -5        135.65         79.41        25.99 o                         
   5   6  -4        970.77       1026.66        30.23 o                         
   5   6  -3        293.09        274.84        20.97 o                         
   5   6  -2        758.22        754.95        30.21 o                         
   5   6  -1       1289.92       1397.93        39.96 o                         
  -5   6   0         38.33         19.38        21.92 o                         
   5   6   1        994.97       1039.34        35.57 o                         
  -5   6  -2        824.55        898.43        38.54 o                         
   5   7  -5       1075.12       1248.95       104.20 o                         
   5   7  -4         29.44         34.99        37.96 o                         
   5   7  -3        911.33       1028.22        47.48 o                         
   5   7  -2        763.88        905.12        39.25 o                         
   5   7  -1        152.81        195.97        37.95 o                         
   5   7   0       1064.01       1195.73       104.64 o                         
   5   7   1        307.66        343.38       105.96 o                         
   5   8  -4        698.49        436.69       117.31 o                         
   5   8  -1        705.21        837.24       129.05 o                         
  -6  -6   7          5.25         -8.47        40.52 o                         
  -6  -6   6        900.33        775.31        54.77 o                         
   6  -6  -5        656.84        476.39        63.55 o                         
   6  -6  -4        456.88        293.97        57.50 o                         
   6  -6  -3       1452.95       1368.67        59.37 o                         
   6  -6  -2        127.00         31.50        40.39 o                         
   6  -6  -2        630.61        592.31        74.43 o                         
   6  -6  -1        845.76        767.14        68.08 o                         
  -6  -6  -1        333.26        283.19        68.70 o                         
  -6  -6  -2        703.45        662.66        79.02 o                         
   6  -5  -9        497.13        443.53        97.61 o                         
   6  -5  -8        532.99        350.81        79.29 o                         
  -6  -5   7       1172.22       1200.40        75.15 o                         
   6  -5  -7       1214.89       1050.64        77.53 o                         
  -6  -5   6        503.45        449.89        39.18 o                         
   6  -5  -5        775.36        596.26        53.08 o                         
   6  -5  -4       1066.01        837.46        52.88 o                         
   6  -5  -3          7.64        -22.01        40.40 o                         
   6  -5  -3        450.14        354.87        48.37 o                         
   6  -5  -2       1239.80       1109.29        62.92 o                         
   6  -5  -2       1243.63       1090.67        78.96 o                         
   6  -5  -1        927.61        620.01        61.10 o                         
   6  -5   0        714.56        655.50        40.85 o                         
   6  -5   1       1053.55       1145.29        75.50 o                         
  -6  -5  -1       1101.29       1037.69        68.48 o                         
   6  -5   2        525.44        522.01        48.35 o                         
  -6  -5  -3        771.79        734.07        74.29 o                         
  -6  -5  -4        817.16        725.00        89.39 o                         
   6  -4  -9        626.76        555.59        79.79 o                         
  -6  -4   8        949.83        925.22        55.32 o                         
   6  -4  -7         59.48         54.18        33.37 o                         
  -6  -4   7        498.36        523.54        64.73 o                         
  -6  -4   6       2091.31       2087.35       128.33 o                         
  -6  -4   6       2106.08       1947.91        63.63 o                         
  -6  -4   5        651.51        662.14        40.57 o                         
  -6  -4   5       1196.70       1147.41        67.33 o                         
  -6  -4   4        424.87        428.66        59.38 o                         
   6  -4  -4        545.05        481.63        47.86 o                         
  -6  -4   3       1977.17       1967.85        67.63 o                         
   6  -4  -2        265.67        273.48        35.33 o                         
   6  -4  -2        968.65        882.19        61.67 o                         
   6  -4  -1        374.07        396.38        24.82 o                         
   6  -4  -1        519.23        451.40        48.75 o                         
   6  -4   0       1558.50       1445.86        40.28 o                         
  -6  -4  -1         41.63         31.80        32.34 o                         
   6  -4   1        800.11        813.37        65.45 o                         
  -6  -4  -2       1220.93       1310.82        56.43 o                         
   6  -4   2       1244.15       1280.14        84.61 o                         
  -6  -4  -3        725.10        696.99        46.88 o                         
  -6  -4  -4        395.98        348.80        59.53 o                         
  -6  -3  10        792.18        647.83        80.04 o                         
  -6  -3   9        564.10        595.96        68.81 o                         
   6  -3  -9        927.00        818.77        70.44 o                         
  -6  -3   8        275.73        236.18        62.62 o                         
   6  -3  -8        573.87        459.24        41.14 o                         
  -6  -3   7       1579.72       1525.62        50.74 o                         
  -6  -3   6        190.68        183.33        22.44 o                         
  -6  -3   6        894.06        723.54        58.93 o                         
  -6  -3   5        845.37        721.69        42.71 o                         
  -6  -3   5        941.14        858.69        60.16 o                         
  -6  -3   4       1308.27       1260.48        38.07 o                         
  -6  -3   3         91.94         99.75        13.91 o                         
   6  -3  -3        677.72        637.82        29.03 o                         
   6  -3  -2       1783.61       1782.39        35.32 o                         
  -6  -3   2       1816.41       1699.76        45.44 o                         
   6  -3  -1        615.44        642.96        29.63 o                         
  -6  -3   1       1085.55       1026.83        32.45 o                         
   6  -3   0        238.69        166.82        11.88 o                         
  -6  -3   0        539.96        467.74        40.40 o                         
   6  -3   1       1969.79       1882.30        39.40 o                         
  -6  -3  -1       2038.50       1922.63        83.28 o                         
   6  -3   2         59.06         63.08        27.84 o                         
  -6  -3  -2        639.15        511.66        53.59 o                         
   6  -3   3        795.82        797.37        44.57 o                         
  -6  -3  -3        892.63        815.44        68.73 o                         
   6  -3   4       1054.58       1054.15        70.19 o                         
  -6  -3  -4       1248.39       1102.42        82.29 o                         
   6  -3   5        315.94        273.99       100.30 o                         
   6  -2 -10         85.99         54.96        41.56 o                         
  -6  -2   9        967.18        927.32        77.93 o                         
  -6  -2   9       1051.20        921.19        58.71 o                         
  -6  -2   8       1175.48       1233.80        90.49 o                         
  -6  -2   8       1460.77       1406.62        48.09 o                         
   6  -2  -7        116.42        123.30        21.15 o                         
  -6  -2   7        515.15        518.12        55.45 o                         
  -6  -2   6       1417.47       1368.04        43.33 o                         
  -6  -2   6       1421.75       1319.67        79.26 o                         
  -6  -2   5        876.15        830.78        39.21 o                         
  -6  -2   5       1305.54       1212.13        48.10 o                         
  -6  -2   4        584.10        559.00        36.43 o                         
   6  -2  -3       3654.61       3552.98        40.73 o                         
  -6  -2   2        379.53        412.89        21.82 o                         
   6  -2  -1       1044.46        979.85        28.15 o                         
   6  -2   0       1123.05        960.06        30.23 o                         
   6  -2   1         10.25         36.83        19.00 o                         
  -6  -2  -1        563.85        534.03        48.94 o                         
   6  -2   2       1227.45       1252.79        33.37 o                         
  -6  -2  -2       1267.11       1117.96        70.11 o                         
   6  -2   3        786.80        699.98        30.00 o                         
  -6  -2  -3       1169.16       1046.90        66.93 o                         
   6  -2   4        212.34        229.38        35.52 o                         
  -6  -2  -4        568.73        610.00        46.40 o                         
  -6  -2  -5       1121.83       1321.52        84.40 o                         
  -6  -1  10        928.51        911.44        38.82 o                         
  -6  -1   9       1020.73        890.47        43.08 o                         
   6  -1  -8        393.90        413.64        44.20 o                         
  -6  -1   8        758.91        828.34        45.51 o                         
   6  -1  -7       1415.52       1471.04        44.89 o                         
  -6  -1   6        210.36        207.81        16.55 o                         
  -6  -1   6        734.42        715.88        36.93 o                         
   6  -1  -5       1730.78       1645.80        51.53 o                         
  -6  -1   5       1840.46       1833.47        69.34 o                         
  -6  -1   4       1503.71       1566.22        39.94 o                         
   6  -1  -3         43.75         41.10        10.59 o                         
   6  -1  -2       2686.39       2715.41        40.18 o                         
   6  -1  -1       1005.50        911.35        22.46 o                         
   6  -1   0        255.39        234.51        13.99 o                         
  -6  -1   0        852.86        726.10        49.45 o                         
   6  -1   1       1541.66       1513.04        31.37 o                         
   6  -1   2         37.45         27.83        12.91 o                         
   6  -1   3       1000.91       1054.71        28.83 o                         
  -6  -1  -4       1250.30       1318.52        63.17 o                         
  -6  -1  -4       1437.17       1516.39        75.88 o                         
  -6  -1  -5        369.32        472.21        70.79 o                         
  -6  -1  -6        910.58        938.04        99.55 o                         
   6   0 -10          0.81        -31.54        58.47 o                         
  -6   0  10        336.71        257.90        61.86 o                         
   6   0  -9        530.24        494.39        52.59 o                         
  -6   0   9        583.37        543.70        49.00 o                         
   6   0  -8       1786.66       1721.15        63.20 o                         
  -6   0   8       1903.50       1759.45        94.99 o                         
  -6   0   7          2.68         10.57        15.18 o                         
  -6   0   6       1320.62       1229.52        36.42 o                         
  -6   0   6       1331.57       1316.23        76.60 o                         
   6   0  -5        768.69        795.89        25.59 o                         
   6   0  -4       1914.87       2039.31        33.97 o                         
   6   0  -3       1508.27       1571.57        30.34 o                         
   6   0  -2       1160.61       1220.16        26.92 o                         
   6   0  -1       1647.68       1527.56        30.02 o                         
   6   0   0       1398.87       1348.44        30.71 o                         
   6   0   1         30.84         29.49        13.48 o                         
  -6   0  -1        499.97        465.23        44.51 o                         
   6   0   2       2267.88       2161.81        48.62 o                         
  -6   0  -2       2268.83       2041.35        59.92 o                         
   6   0   3        328.89        240.90        20.99 o                         
  -6   0  -3        963.58        819.00        41.99 o                         
   6   0   4        149.55        213.91        39.03 o                         
  -6   0  -4        337.91        316.92        40.78 o                         
  -6   0  -5        945.86        986.90        80.50 o                         
  -6   0  -6        466.17        549.62        97.95 o                         
   6   1 -10        955.68        915.07        54.00 o                         
  -6   1  10        966.28        929.43        99.06 o                         
  -6   1   9        970.20        906.46        41.93 o                         
  -6   1   8        397.54        406.33        25.18 o                         
   6   1  -7       1444.90       1634.93        44.59 o                         
  -6   1   7       1458.20       1338.43        76.42 o                         
  -6   1   6        210.41        228.77        16.33 o                         
   6   1  -5       1681.89       1772.48        36.68 o                         
   6   1  -4       1537.42       1572.02        24.14 o                         
   6   1  -3         37.09         26.81         8.66 o                         
   6   1  -2       2666.83       2682.53        38.87 o                         
   6   1  -1        948.15        846.97        23.73 o                         
   6   1   0        308.74        301.19        14.80 o                         
   6   1   1       1475.22       1561.46        39.86 o                         
  -6   1  -1       1549.95       1491.30        50.06 o                         
  -6   1  -2         53.96         36.86        24.02 o                         
  -6   1  -2        556.80        531.25        48.85 o                         
  -6   1  -3       1027.48       1064.36        54.93 o                         
  -6   1  -3       1167.41       1214.89        69.22 o                         
  -6   1  -4       1311.94       1427.92        59.89 o                         
  -6   1  -4       1508.98       1504.24        60.59 o                         
  -6   1  -5        361.50        392.79        74.65 o                         
  -6   2  11        684.42        531.54        88.80 o                         
  -6   2  10        476.60        380.40        90.22 o                         
  -6   2   9       1003.24       1066.91        77.79 o                         
  -6   2   9       1078.67       1067.32        61.51 o                         
  -6   2   8       1076.34       1215.37        77.12 o                         
  -6   2   8       1355.84       1279.81        54.47 o                         
   6   2  -7        111.64        103.28        24.51 o                         
  -6   2   7        547.68        538.66        41.61 o                         
   6   2  -6       1558.40       1613.39        32.98 o                         
   6   2  -5        839.56        902.11        20.72 o                         
   6   2  -4        541.71        568.68        15.23 o                         
   6   2  -3       3749.04       3777.09        41.10 o                         
   6   2  -3       3883.87       3836.60       116.28 o                         
  -6   2   2        373.40        381.56        22.06 o                         
   6   2  -1       1000.22        937.62        23.05 o                         
   6   2   0       1208.73       1126.31        20.70 o                         
  -6   2   0       1519.97       1486.09        49.65 o                         
  -6   2  -1         12.04         39.96        23.50 o                         
  -6   2  -1        515.58        531.98        51.39 o                         
  -6   2  -2       1122.43       1110.20        52.72 o                         
  -6   2  -2       1163.79       1201.37        73.18 o                         
  -6   2  -3        803.11        745.09        48.71 o                         
  -6   2  -3       1220.69       1100.35        68.43 o                         
   6   2   4        236.52        235.23        78.77 o                         
  -6   2  -4        580.10        581.05        42.30 o                         
  -6   2  -5       1053.14       1221.79        95.76 o                         
  -6   3  10        791.37        917.22       101.10 o                         
  -6   3   9        545.58        585.57        56.29 o                         
  -6   3   9        920.21        828.26        53.47 o                         
   6   3  -8        555.23        493.21        43.21 o                         
   6   3  -7       1632.95       1717.81        62.07 o                         
  -6   3   7       1653.93       2297.28       120.69 o                         
   6   3  -6        193.42        234.49        20.12 o                         
   6   3  -6        893.16        824.00        59.49 o                         
   6   3  -5        848.07        879.49        18.78 o                         
   6   3  -4       1323.37       1403.13        24.89 o                         
   6   3  -3         92.34         94.33        10.30 o                         
   6   3  -2       1648.97       1695.63        31.97 o                         
  -6   3   2       1681.63       1718.85        80.21 o                         
  -6   3   1        622.77        717.53        30.88 o                         
   6   3   0        269.61        261.25        22.86 o                         
  -6   3  -1       1980.03       1872.08        66.36 o                         
  -6   3  -1       2047.77       2021.70        91.21 o                         
  -6   3  -2         55.91         32.05        27.29 o                         
  -6   3  -2        617.09        632.33        59.63 o                         
  -6   3  -3        839.28        802.23        47.95 o                         
  -6   3  -3        937.23        953.58        73.05 o                         
   6   3   4       1021.58        980.10        94.36 o                         
  -6   3  -4       1221.97       1246.94        58.75 o                         
   6   4  -9        627.96        680.17        98.09 o                         
   6   4  -8        961.41       1004.32        83.02 o                         
  -6   4   7        499.06        512.34        43.01 o                         
   6   4  -6       2135.13       2344.69        71.60 o                         
   6   4  -5        689.16        711.45        23.88 o                         
   6   4  -4        408.60        381.78        21.06 o                         
  -6   4   4        541.49        618.07        55.55 o                         
   6   4  -3       1978.90       2059.77        43.75 o                         
   6   4  -2        258.76        250.65        19.15 o                         
   6   4  -1        338.32        364.14        24.27 o                         
  -6   4   0       1534.71       1486.69        58.93 o                         
  -6   4   0       1766.15       1820.03        87.22 o                         
   6   4   1         41.59         56.38        57.04 o                         
  -6   4  -1        784.50        791.96        45.84 o                         
  -6   4  -2       1235.44       1311.04        59.38 o                         
  -6   4  -2       1256.57       1463.45        90.89 o                         
   6   4   3        440.50        462.80        86.78 o                         
  -6   4  -3        722.33        638.04        45.33 o                         
  -6   4  -4        388.52        429.28        79.86 o                         
   6   5  -9        247.29        370.18        83.39 o                         
   6   5  -8        535.51        573.91        93.86 o                         
   6   5  -7       1200.73       1173.25        88.25 o                         
   6   5  -6        134.40        128.33        34.32 o                         
   6   5  -5        566.88        616.22        51.50 o                         
   6   5  -5        749.19        741.55        46.52 o                         
   6   5  -4       1124.15       1158.70        49.85 o                         
  -6   5   4       1311.81       1479.84        85.66 o                         
   6   5  -3         10.77        -10.97        30.19 o                         
  -6   5   3        451.20        414.98        41.50 o                         
   6   5  -2       1245.65       1312.71        39.03 o                         
   6   5  -1        534.84        502.37        30.17 o                         
  -6   5   1        913.52        879.11        65.48 o                         
   6   5   0        507.72        652.69        68.29 o                         
  -6   5   0        719.09        746.36        44.74 o                         
   6   5   1       1015.47       1219.82        95.73 o                         
  -6   5  -1       1066.17       1122.45        55.10 o                         
   6   5   2        120.12        149.21        89.74 o                         
  -6   5  -2        536.54        438.45        62.71 o                         
  -6   5  -3        773.35        645.74        74.74 o                         
  -6   5  -4        718.41        721.39        67.20 o                         
   6   6  -6        906.69        727.62        76.63 o                         
   6   6  -5        416.22        368.53        41.45 o                         
   6   6  -4        173.11        171.11        46.66 o                         
   6   6  -4        451.71        522.84        82.00 o                         
   6   6  -3       1417.68       1572.04        65.80 o                         
   6   6  -3       1462.79       1518.00        88.20 o                         
   6   6  -2        131.19        239.82        67.63 o                         
   6   6  -2        630.78        674.75        43.20 o                         
   6   6  -1        770.48        869.53        45.45 o                         
   6   6  -1        835.55        780.31        88.03 o                         
   6   6   0        687.13        761.12        89.67 o                         
   6   6   0        833.75        681.74        86.86 o                         
   6   6   1         13.08        108.80        94.05 o                         
   6   7  -4        725.53        721.88       104.16 o                         
   6   7  -3         10.96         41.90        98.82 o                         
   6   7  -1        385.68        371.00       110.65 o                         
   6   7   0        162.06         63.73       115.07 o                         
   7  -6  -3        469.76        287.95        82.43 o                         
   7  -6  -2        972.50        826.25        92.68 o                         
   7  -5  -8        104.74        292.86        66.67 o                         
   7  -5  -7        437.81        448.69        82.49 o                         
   7  -5  -6       1164.29       1120.20        86.66 o                         
   7  -5  -5        402.37        334.76        70.34 o                         
   7  -5  -4       1018.97        914.11        86.26 o                         
   7  -5  -3        877.99        737.73        54.11 o                         
   7  -5  -2        498.53        374.63        51.42 o                         
   7  -5  -1       1095.43       1059.59        87.16 o                         
  -7  -5   0        615.87        393.06        72.41 o                         
  -7  -5  -1        456.62        453.12        81.96 o                         
  -7  -4   8        805.71        867.18        72.70 o                         
  -7  -4   7        861.64        862.06        66.77 o                         
   7  -4  -6        435.59        342.23        54.19 o                         
  -7  -4   5       1512.64       1459.41        72.71 o                         
  -7  -4   4        652.87        698.82        53.81 o                         
   7  -4  -3        429.60        398.08        38.41 o                         
   7  -4  -2       1129.62       1001.47        58.11 o                         
   7  -4  -1        537.91        473.22        44.00 o                         
   7  -4   0        880.44        959.44        58.00 o                         
   7  -4   1        908.14        955.67        57.80 o                         
   7  -4   2        476.44        386.44        59.99 o                         
  -7  -3  10        263.13        263.75       150.60 o                         
  -7  -3   9        967.36        856.48       136.61 o                         
  -7  -3   8        726.39        677.21        62.18 o                         
  -7  -3   7        797.45        844.27        42.69 o                         
   7  -3  -6       1126.23       1169.20        50.14 o                         
  -7  -3   5        657.13        629.53        38.93 o                         
  -7  -3   4       1037.44       1002.03        61.71 o                         
  -7  -3   3        981.30        882.33        52.14 o                         
   7  -3  -2        605.73        597.12        34.97 o                         
   7  -3  -1       1807.20       1688.36        53.86 o                         
   7  -3   0        807.16        839.76        35.67 o                         
   7  -3   1        659.61        673.95        40.80 o                         
   7  -3   2       1234.84       1194.63        64.74 o                         
   7  -3   3        333.58        286.74        94.22 o                         
  -7  -2  10       1028.39       1028.18       128.22 o                         
  -7  -2   9        504.55        621.32        74.59 o                         
  -7  -2   8       1036.87       1033.16        46.14 o                         
  -7  -2   7       1007.59       1029.48        43.41 o                         
  -7  -2   6        569.62        558.49        36.24 o                         
  -7  -2   5       1190.32       1211.08        45.19 o                         
  -7  -2   4        934.51        898.60        39.25 o                         
  -7  -2   3        961.05        965.00        34.82 o                         
   7  -2  -2       1255.97       1263.49        32.67 o                         
   7  -2  -1        459.91        462.16        22.34 o                         
   7  -2   0       1484.55       1540.90        37.02 o                         
   7  -2   1       1083.06       1200.60        33.21 o                         
   7  -2   2        441.50        449.69        34.91 o                         
  -7  -1  11        332.45        607.90        90.80 o                         
  -7  -1  10        441.19        457.61        81.24 o                         
  -7  -1   9       1336.18       1458.06       104.27 o                         
  -7  -1   8        463.59        479.66        40.07 o                         
  -7  -1   7        779.93        726.24        40.68 o                         
  -7  -1   6       2517.73       2651.30        77.80 o                         
  -7  -1   5        594.45        581.08        39.02 o                         
   7  -1  -4        941.65        925.39        40.47 o                         
   7  -1  -3       1420.82       1418.36        40.35 o                         
   7  -1  -2        649.86        711.70        30.10 o                         
   7  -1  -1       1517.94       1562.01        36.99 o                         
   7  -1   0       1413.74       1379.98        34.11 o                         
   7  -1   1        821.75        878.72        29.84 o                         
   7  -1   2        933.17       1049.39        35.35 o                         
  -7  -1  -3        506.73        536.80        50.62 o                         
  -7  -1  -4        989.33       1020.61        82.55 o                         
  -7   0   9        498.75        476.18        57.59 o                         
  -7   0   8        733.46        644.17        41.87 o                         
   7   0  -7       1787.47       1862.57        68.76 o                         
  -7   0   6        963.34        926.90        50.45 o                         
  -7   0   5       1004.53       1175.32        49.35 o                         
  -7   0   4        466.53        486.71        26.26 o                         
  -7   0   3       1131.01       1152.01        37.51 o                         
   7   0  -2        998.70       1014.44        37.95 o                         
   7   0  -1          1.92        103.46        37.34 o                         
   7   0  -1        358.52        359.27        25.67 o                         
   7   0   0       2527.42       2517.34        47.91 o                         
   7   0   1       1424.39       1435.40        34.54 o                         
   7   0   2        290.78        321.79        31.04 o                         
   7   0   3       1375.62       1423.24        57.65 o                         
  -7   0  -4        668.81        759.70        85.54 o                         
  -7   0  -5        420.77        494.02       109.76 o                         
  -7   1   9       1331.82       1499.68        76.35 o                         
  -7   1   8        445.64        405.09        38.07 o                         
   7   1  -7        794.36        811.15        51.94 o                         
  -7   1   6       2268.08       2579.53       102.02 o                         
  -7   1   6       2484.07       2489.41        81.61 o                         
   7   1  -5         45.92        101.20        26.01 o                         
  -7   1   5        579.36        674.69        37.26 o                         
   7   1  -4        869.98        929.61        35.63 o                         
  -7   1   4        991.05       1039.84        30.01 o                         
   7   1  -3       1401.31       1274.61        33.95 o                         
   7   1  -2        616.51        686.36        33.14 o                         
   7   1  -1       1568.29       1659.56        37.18 o                         
   7   1   0       1390.59       1426.26        49.88 o                         
   7   1   1        809.46        840.10        42.31 o                         
   7   1   2        979.13       1078.32        49.05 o                         
   7   1   3        507.88        630.02        46.08 o                         
  -7   1  -4        973.71        966.64        91.05 o                         
  -7   2   9        514.55        500.39        85.95 o                         
   7   2  -8       1021.87       1111.89        63.58 o                         
   7   2  -7        984.37       1099.50        61.23 o                         
  -7   2   6         58.34        228.95        68.10 o                         
   7   2  -6        578.34        495.22        44.43 o                         
   7   2  -5       1272.92       1292.71        54.37 o                         
  -7   2   5       1275.66       1435.14        44.62 o                         
   7   2  -4        509.51        441.84        37.31 o                         
   7   2  -4        891.38        891.13        26.86 o                         
   7   2  -3        940.02        956.87        31.93 o                         
   7   2  -2       1320.46       1268.78        44.47 o                         
   7   2  -1        429.12        396.40        32.04 o                         
   7   2   0       1447.30       1543.64        54.90 o                         
   7   2   1       1081.01       1085.17        50.69 o                         
   7   2   2        450.01        461.49        40.93 o                         
  -7   2  -3       1369.60       1604.91       109.77 o                         
   7   3  -8        721.03        622.71        76.22 o                         
   7   3  -7        797.39        832.12        54.33 o                         
   7   3  -6       1125.57       1194.35        65.59 o                         
  -7   3   5        657.75        645.04        46.39 o                         
   7   3  -4       1088.62       1133.56        34.47 o                         
   7   3  -3        971.83       1015.93        34.46 o                         
   7   3  -2        575.95        602.37        28.20 o                         
   7   3  -1       1803.86       1848.41        59.58 o                         
   7   3   0        795.88        855.04        42.74 o                         
   7   3   1        657.10        759.84        44.91 o                         
   7   3   2       1262.72       1265.82        56.94 o                         
   7   4  -8        807.11        638.18        94.94 o                         
   7   4  -7        832.33        834.61        81.28 o                         
   7   4  -6        444.35        523.21        51.78 o                         
   7   4  -5       1490.14       1681.41        58.91 o                         
   7   4  -4        662.47        661.72        37.46 o                         
   7   4  -3        422.60        447.22        31.11 o                         
   7   4  -2       1123.01       1145.18        44.57 o                         
   7   4  -1        543.25        558.43        40.73 o                         
   7   4   0        860.67       1013.70        49.92 o                         
   7   4   1        943.69       1110.61        65.58 o                         
  -7   4  -2        490.35        420.52        77.92 o                         
   7   5  -7        471.51        435.03       102.58 o                         
   7   5  -6       1130.22       1110.43        96.19 o                         
   7   5  -5        398.60        431.95        57.19 o                         
   7   5  -4       1028.81       1042.17        65.82 o                         
   7   5  -3        887.15        918.49        60.05 o                         
   7   5  -2        491.40        422.40        47.30 o                         
   7   5  -1       1110.52       1103.89        48.07 o                         
   7   5   0        626.01        581.41        64.88 o                         
  -7   5  -1        434.00        289.83        85.01 o                         
   7   6  -4        498.03        413.03       112.62 o                         
   7   6  -3        476.73        678.27       108.92 o                         
   7   6  -2        951.01        980.50       115.02 o                         
   7   6  -1        330.59        533.58       136.47 o                         
   8  -5  -4        363.56        248.97        75.58 o                         
   8  -5  -3        888.13        935.81       103.12 o                         
   8  -4  -5        362.09        257.27        83.21 o                         
   8  -4  -4       1463.07       1547.90       120.07 o                         
   8  -4  -3        611.04        444.25        65.59 o                         
   8  -4  -2        575.99        627.87        62.08 o                         
   8  -3  -6        666.90        729.55        88.36 o                         
   8  -3  -5        687.45        738.39        94.82 o                         
   8  -3  -4        591.32        554.24        56.68 o                         
   8  -3  -3       1517.02       1424.09        68.79 o                         
   8  -3  -2        662.32        680.38        51.74 o                         
   8  -3  -1        496.12        438.48        52.51 o                         
   8  -3   0       1004.43        986.79        91.03 o                         
   8  -3   1        382.90        276.94        95.95 o                         
  -8  -2   9        744.31        721.85       123.60 o                         
  -8  -2   8        377.93        450.92       100.15 o                         
  -8  -2   7       1186.06       1246.45        97.96 o                         
  -8  -2   6        724.42        790.26        50.72 o                         
  -8  -2   5        737.02        767.19        47.54 o                         
  -8  -2   4       1411.88       1403.36        61.44 o                         
   8  -2  -3        677.82        599.96        43.75 o                         
   8  -2  -2        774.44        864.52        45.27 o                         
   8  -2  -1       1070.91       1196.05        53.19 o                         
   8  -2   0        427.43        463.20        46.93 o                         
  -8  -2  -1       1051.24       1015.79       107.99 o                         
  -8  -2  -2        596.16        648.56       117.23 o                         
  -8  -1   9        500.56        573.06       110.84 o                         
  -8  -1   8        982.45       1135.00       103.77 o                         
  -8  -1   7        445.24        573.48        73.24 o                         
  -8  -1   6        878.52        933.45        63.59 o                         
  -8  -1   5       1278.55       1268.97        60.44 o                         
  -8  -1   4        414.63        438.01        37.09 o                         
   8  -1  -3       1115.80       1236.31        47.20 o                         
   8  -1  -2        888.92        976.96        39.35 o                         
   8  -1  -1        520.76        532.64        30.22 o                         
   8  -1   0       1049.13       1214.68        59.77 o                         
  -8  -1  -1        389.20        355.12        97.24 o                         
  -8  -1  -2        797.36        545.44       110.36 o                         
  -8   0   9        785.11        890.09       105.37 o                         
  -8   0   8        354.73        377.09        72.59 o                         
  -8   0   7        821.99        957.86        90.30 o                         
  -8   0   6        725.85        651.10        56.78 o                         
  -8   0   5        671.59        743.83        46.36 o                         
   8   0  -4       2015.96       2180.19        73.25 o                         
   8   0  -3        803.48        942.41        45.15 o                         
   8   0  -2        937.20        904.16        40.21 o                         
   8   0  -1       1270.66       1260.23        58.89 o                         
   8   0   0        304.11        307.32        44.41 o                         
   8   0   1        839.32        801.02        52.44 o                         
  -8   0  -2        803.21        835.44        67.16 o                         
  -8   1   8        978.12       1114.17       106.28 o                         
  -8   1   7        426.57        489.33        74.13 o                         
  -8   1   6        879.66        999.36        70.70 o                         
  -8   1   5       1239.69       1182.05        73.26 o                         
   8   1  -4        425.59        489.41        34.41 o                         
   8   1  -3       1094.84       1138.81        49.20 o                         
   8   1  -2        916.59       1054.06        53.75 o                         
   8   1  -1        515.68        518.51        37.98 o                         
   8   1   0       1104.50       1447.37        79.20 o                         
   8   1   1        385.89        391.77        65.40 o                         
  -8   1  -2        797.12        783.88        68.26 o                         
  -8   2   7       1168.15       1351.68       120.62 o                         
  -8   2   6        716.74        817.10        61.77 o                         
  -8   2   5        739.64        806.07        62.65 o                         
   8   2  -4       1406.56       1453.06        82.32 o                         
   8   2  -3        675.25        601.91        40.13 o                         
   8   2  -2        772.41        893.37        49.98 o                         
   8   2  -1       1094.35       1185.38        52.65 o                         
   8   2   0        431.26        437.04        61.08 o                         
  -8   2  -1       1031.37       1183.63       103.06 o                         
   8   3  -6        636.43        580.83        86.05 o                         
  -8   3   5        680.04        718.74        64.26 o                         
   8   3  -4        577.82        560.47        56.50 o                         
   8   3  -3       1565.08       1666.56        75.89 o                         
   8   3  -2        655.31        676.03        39.07 o                         
   8   3  -1        508.70        562.26        61.96 o                         
   8   3   0       1003.33       1025.73       119.05 o                         
   8   4  -5        351.44        242.10        75.61 o                         
   8   4  -4       1474.15       1592.72        99.74 o                         
   8   4  -3        606.50        566.42        72.72 o                         
   8   4  -2        596.71        647.24        72.21 o                         
   8   4  -1        769.55        826.97        74.48 o                         
   8   4   0        314.96        235.91       143.51 o                         
   8   5  -4        367.22        330.24       110.59 o                         
   8   5  -3        878.76        978.47        84.22 o                         
   9  -2  -4        459.28        328.05        94.60 o                         
   9  -2  -3        679.51        581.22        93.43 o                         
   9  -1  -3        352.78        343.59       105.81 o                         
   9  -1  -2        839.83        931.49       111.62 o                         
  -9   0   7        438.61        508.67       104.60 o                         
  -9   0   6        661.92        927.40        94.90 o                         
  -9   0   5        619.84        856.74        88.94 o                         
  -9   0   4        953.36       1141.47        96.27 o                         
   9   0  -3        940.37       1043.19        66.93 o                         
   9   0  -2        240.86        313.41        67.98 o                         
  -9   0   1        940.95        954.42        92.96 o                         
  -9   1   6        302.26        408.65        95.38 o                         
  -9   1   5        759.62        764.44        90.15 o                         
  -9   1   4        927.29       1054.29        92.14 o                         
  -9   1   3        350.91        383.31        91.11 o                         
   9   1  -2        826.82        909.06        68.37 o                         
  -9   1   1        551.50        676.78        97.64 o                         
   9   2  -2        358.28        389.65       112.93 o                         
                                                                                
